# Supplementary material for: 5-Bromo-N 3-phenyl­pyrazine-2,3-diamine
Source: Acta Crystallogr Sect E Struct Rep Online. 2009 Jul 25;65(Pt 8):o1968. doi: 10.1107/S1600536809028554 (PMC2977195; doi:10.1107/S1600536809028554)
Supplement: Supplementary file 2 [file e-65-o1968-Isup2.hkl]

# 
# h,k,l, Fc-squared, Fo-squared, sigma(Fo-squared) and status flag 
# 
data_I
_shelx_title ' 1 in P2(1)/c' 
_shelx_refln_list_code          4 
_shelx_F_calc_maximum      158.41 
_exptl_crystal_F_000       528.00 
_reflns_d_resolution_high  0.8399 
 
loop_ 
 _symmetry_equiv_pos_as_xyz 
 'x, y, z' 
 '-x, y+1/2, -z+1/2' 
 '-x, -y, -z' 
 'x, -y-1/2, z-1/2' 
 
_cell_length_a     7.4834 
_cell_length_b    15.4038 
_cell_length_c     9.2079 
_cell_angle_alpha  90.000 
_cell_angle_beta   91.307 
_cell_angle_gamma  90.000 
 
_shelx_F_squared_multiplier     1.000 
 
loop_ 
 _refln_index_h 
 _refln_index_k 
 _refln_index_l 
 _refln_F_squared_calc 
 _refln_F_squared_meas 
 _refln_F_squared_sigma 
 _refln_observed_status 
   1   0   0    14042.70    13496.01    270.19 o 
   2   0   0    19515.79    19183.07    382.90 o 
   3   0   0     1367.08     1348.87     32.39 o 
   4   0   0      201.43      232.00     12.20 o 
   5   0   0      109.05      106.58     10.53 o 
   6   0   0      164.77      157.39     12.63 o 
   7   0   0      357.07      412.81     20.48 o 
   8   0   0      550.38      523.09     24.01 o 
   1   1   0      750.32      778.90     12.10 o 
   2   1   0      423.62      404.84      6.74 o 
   3   1   0     4101.19     4147.61     87.90 o 
   4   1   0     5423.94     5602.19     83.51 o 
   5   1   0     3019.19     3263.53     52.12 o 
   6   1   0     1245.26     1336.28     26.50 o 
   7   1   0      122.28      118.69     20.09 o 
   8   1   0       50.42       62.02      9.27 o 
   0   2   0     7041.11     7346.48    147.40 o 
   1   2   0      371.22      386.21     13.17 o 
   2   2   0       57.77       65.06      2.84 o 
   3   2   0        4.47        4.16      1.74 o 
   4   2   0       77.43       96.19      4.42 o 
   5   2   0       32.55       31.96      4.47 o 
   6   2   0        5.24        3.23      5.90 o 
   7   2   0        4.72        2.59      6.92 o 
   8   2   0      116.81      132.53     10.92 o 
   1   3   0     1374.30     1424.67     13.16 o 
   2   3   0       53.38       50.89      1.75 o 
   3   3   0      699.63      737.98      8.73 o 
   4   3   0     1735.19     1700.12     23.38 o 
   5   3   0      412.34      407.04     22.32 o 
   6   3   0      418.62      413.29     13.22 o 
   7   3   0      176.73      184.13     10.76 o 
   8   3   0       13.12       12.66      8.23 o 
   0   4   0    21611.79    19367.75   1295.30 o 
   1   4   0    19231.02    19120.36    248.41 o 
   2   4   0     4996.86     5064.21     46.95 o 
   3   4   0      910.13      944.07     13.97 o 
   4   4   0      168.45      186.81      7.18 o 
   5   4   0        1.37       -4.77      3.44 o 
   6   4   0      410.56      421.84     16.32 o 
   7   4   0      329.01      340.77     13.93 o 
   8   4   0       99.61      122.97     10.97 o 
   1   5   0      175.87      159.91      4.89 o 
   2   5   0      773.60      753.50      8.55 o 
   3   5   0     1311.11     1208.38     13.11 o 
   4   5   0     5630.88     5659.44     71.82 o 
   5   5   0      784.22      758.66     13.39 o 
   6   5   0      758.73      712.00     26.22 o 
   7   5   0       26.28       24.58      7.61 o 
   8   5   0        2.83        3.26      8.39 o 
   0   6   0      694.25      688.44     16.31 o 
   1   6   0     5025.93     4967.26     82.60 o 
   2   6   0      264.73      272.82      4.52 o 
   3   6   0      117.97      114.15      3.46 o 
   4   6   0        9.05       16.83      2.75 o 
   5   6   0       13.97       16.33      4.48 o 
   6   6   0      140.49      139.23      9.34 o 
   7   6   0      223.23      260.69     12.56 o 
   8   6   0      110.83      133.51     11.57 o 
   1   7   0      356.72      351.80      5.87 o 
   2   7   0       44.17       41.30      2.60 o 
   3   7   0      583.72      579.59      7.90 o 
   4   7   0      835.14      829.85     12.24 o 
   5   7   0      106.52      122.53      5.22 o 
   6   7   0        0.89        5.60      6.41 o 
   7   7   0       16.52       17.43      7.84 o 
   8   7   0        0.90        4.79      8.47 o 
   0   8   0      106.92       96.16      4.85 o 
   1   8   0      200.68      214.85      4.04 o 
   2   8   0      403.07      409.01      5.73 o 
   3   8   0      260.46      255.42      6.60 o 
   4   8   0       39.16       36.83      3.38 o 
   5   8   0       86.92       90.65      7.76 o 
   6   8   0      116.40      115.08      8.90 o 
   7   8   0        1.41        9.39     11.18 o 
   8   8   0       13.34       15.09      9.96 o 
   1   9   0      273.63      272.72      7.37 o 
   2   9   0     2020.94     2047.67     22.09 o 
   3   9   0      712.41      719.26     10.82 o 
   4   9   0      220.49      226.26      6.60 o 
   5   9   0      270.06      295.99      9.71 o 
   6   9   0      137.40      152.58     11.52 o 
   7   9   0       80.90       69.71      9.58 o 
   0  10   0     2018.12     1891.14     31.31 o 
   1  10   0     2327.66     2347.40     26.80 o 
   2  10   0     2437.78     2392.23     23.46 o 
   3  10   0      874.69      886.12     12.89 o 
   4  10   0      691.91      707.09     13.19 o 
   5  10   0       46.86       41.22      5.40 o 
   6  10   0      110.50      110.00      7.27 o 
   7  10   0      194.60      233.96     12.43 o 
   1  11   0      919.65      908.94     12.81 o 
   2  11   0      697.73      690.75      9.19 o 
   3  11   0     3029.35     3017.08     40.46 o 
   4  11   0      439.35      436.24     12.40 o 
   5  11   0      639.39      647.91     13.79 o 
   6  11   0       47.46       63.87      7.26 o 
   7  11   0       15.59       22.75      8.89 o 
   0  12   0       60.60       73.52      6.67 o 
   1  12   0       72.40       79.42      4.26 o 
   2  12   0       17.54       23.90      3.93 o 
   3  12   0        4.06       -3.84      3.71 o 
   4  12   0        7.60        2.85      5.82 o 
   5  12   0       19.73       21.71      5.55 o 
   6  12   0        0.49       -4.11      6.08 o 
   1  13   0       48.92       58.97      4.35 o 
   2  13   0      739.79      748.72     10.33 o 
   3  13   0        2.11       -4.73      4.12 o 
   4  13   0       35.70       37.03      5.18 o 
   5  13   0       25.21       10.89      7.46 o 
   6  13   0       34.60       43.91     16.06 o 
   0  14   0      561.15      553.09     14.39 o 
   1  14   0      298.65      320.92     11.02 o 
   2  14   0     1169.06     1211.58     24.58 o 
   3  14   0      559.38      567.82     13.74 o 
   4  14   0      202.93      203.44      9.21 o 
   5  14   0        0.15      -11.57      9.50 o 
   1  15   0      323.22      350.37     14.93 o 
   2  15   0      835.86      863.06     23.41 o 
   3  15   0      539.38      548.56     19.33 o 
   4  15   0      196.67      175.39     17.11 o 
   5  15   0       79.86      105.26     17.37 o 
   0  16   0        4.14       24.17     14.23 o 
   1  16   0       23.60       15.04      9.12 o 
   2  16   0        1.58       -2.68     15.32 o 
   3  16   0       51.72       63.09     11.32 o 
   4  16   0       17.48       10.31     14.89 o 
   1  17   0        3.25       -4.74     10.09 o 
   2  17   0        2.52       -1.47      9.61 o 
   3  17   0        2.70        0.08     12.69 o 
   0  18   0        0.68      -22.57     15.05 o 
   1  18   0       33.00       44.16     11.31 o 
  -8   1   1       84.18       95.22     15.24 o 
  -7   1   1      265.50      263.80      9.50 o 
  -6   1   1      492.58      530.45     14.95 o 
  -5   1   1       68.77       55.61      6.05 o 
  -4   1   1       12.97       21.57      4.29 o 
  -3   1   1        6.03       10.64      5.72 o 
  -2   1   1     1731.07     1732.38     26.85 o 
  -1   1   1      457.88      496.93      6.40 o 
   0   1   1      541.45      580.82     12.67 o 
   1   1   1     7258.09     7279.92    103.17 o 
   2   1   1     4497.26     4461.08     57.81 o 
   3   1   1     1322.35     1256.47     15.45 o 
   4   1   1      921.78      932.78     18.94 o 
   5   1   1        1.17        1.08      4.63 o 
   6   1   1       79.74       94.86      7.95 o 
   7   1   1        6.93        8.47      9.11 o 
   8   1   1      273.64      280.90     13.94 o 
  -8   2   1      117.20      153.51     11.77 o 
  -7   2   1        9.15       24.33      7.59 o 
  -6   2   1       14.18       20.88      4.82 o 
  -5   2   1     1313.15     1256.50     20.72 o 
  -4   2   1     2941.68     2830.10     46.08 o 
  -3   2   1     6283.84     6257.72     95.85 o 
  -2   2   1    23849.34    23783.51    754.02 o 
  -1   2   1      376.66      419.19      4.52 o 
   0   2   1     2053.32     1940.59     40.07 o 
   1   2   1     8138.16     8188.72     95.97 o 
   2   2   1     4016.73     4108.12     38.60 o 
   3   2   1     1391.15     1445.61     13.73 o 
   4   2   1     3087.20     3063.36     33.78 o 
   5   2   1     1885.93     1833.26     36.26 o 
   6   2   1     1185.87     1161.11     24.02 o 
   7   2   1      347.41      344.86     13.76 o 
   8   2   1       74.32       88.22      9.91 o 
  -8   3   1      289.05      303.94     14.69 o 
  -7   3   1      645.13      684.16     18.38 o 
  -6   3   1     1843.32     1858.34     27.01 o 
  -5   3   1      237.65      235.49     10.06 o 
  -4   3   1      829.57      778.72     12.69 o 
  -3   3   1       27.19       20.22      6.12 o 
  -2   3   1       66.45       59.07      3.31 o 
  -1   3   1     1829.44     1881.72     19.96 o 
   0   3   1     6760.90     6863.36     93.73 o 
   1   3   1    25094.38    23661.41    718.58 o 
   2   3   1    22503.09    22189.65    232.30 o 
   3   3   1     3405.84     3413.82     32.64 o 
   4   3   1     3386.57     3502.96     38.20 o 
   5   3   1       20.50       11.65      4.24 o 
   6   3   1       13.89       13.53      6.16 o 
   7   3   1       15.45       10.68      7.32 o 
   8   3   1      173.78      218.75     19.27 o 
  -8   4   1       48.08       64.28     10.23 o 
  -7   4   1        0.17        0.98      6.97 o 
  -6   4   1       15.07       11.77      4.79 o 
  -5   4   1      650.14      640.80     25.65 o 
  -4   4   1     1945.74     2002.04     32.56 o 
  -3   4   1     3603.99     3787.67     46.15 o 
  -2   4   1     4244.15     4425.00     39.57 o 
  -1   4   1     2825.20     2913.56     30.48 o 
   0   4   1      465.03      448.41      5.73 o 
   1   4   1     2340.31     2405.07     27.51 o 
   2   4   1     1938.72     1998.16     19.50 o 
   3   4   1      239.99      239.61      6.82 o 
   4   4   1      759.66      746.81      9.50 o 
   5   4   1      947.72      941.96     24.10 o 
   6   4   1     1415.21     1388.30     27.34 o 
   7   4   1      189.92      202.52     13.35 o 
   8   4   1       36.08       30.25      8.83 o 
  -8   5   1        7.78       -4.83      8.72 o 
  -7   5   1        5.03        1.36      7.44 o 
  -6   5   1        3.64        1.76      4.52 o 
  -5   5   1        8.92        5.69      5.07 o 
  -4   5   1      325.71      349.14      7.79 o 
  -3   5   1      490.69      535.58      8.01 o 
  -2   5   1      614.39      644.23      9.65 o 
  -1   5   1       10.25       10.52      1.40 o 
   0   5   1      213.84      220.60      3.75 o 
   1   5   1     2166.56     2275.41     19.21 o 
   2   5   1      146.90      142.95      3.30 o 
   3   5   1      926.98     1001.12     11.29 o 
   4   5   1      291.59      284.88      5.63 o 
   5   5   1      152.03      145.75     14.43 o 
   6   5   1        0.55        1.74      6.09 o 
   7   5   1       97.98      100.70      9.32 o 
   8   5   1       23.21       16.89      8.96 o 
  -8   6   1       39.20       47.92     11.28 o 
  -7   6   1        2.44       -0.59      7.65 o 
  -6   6   1       92.02       91.59      6.26 o 
  -5   6   1      389.44      382.40     13.84 o 
  -4   6   1      499.06      475.85     11.67 o 
  -3   6   1     3246.83     3278.76     35.51 o 
  -2   6   1     2789.65     2871.46     26.58 o 
  -1   6   1     4802.39     4880.77     50.61 o 
   0   6   1     1749.26     1766.23     21.18 o 
   1   6   1      220.34      224.59      3.85 o 
   2   6   1     2281.94     2433.24     23.82 o 
   3   6   1      337.54      308.23      9.95 o 
   4   6   1      724.25      733.98     11.28 o 
   5   6   1      224.68      232.14      7.50 o 
   6   6   1       55.24       61.27      7.60 o 
   7   6   1       71.07       80.89      8.81 o 
   8   6   1       93.13       95.78     20.45 o 
  -8   7   1      363.82      371.55     31.50 o 
  -7   7   1      308.08      298.34     13.54 o 
  -6   7   1      956.49      941.00     16.95 o 
  -5   7   1     1123.42     1126.13     18.01 o 
  -4   7   1      595.62      584.39      9.56 o 
  -3   7   1        0.85        2.87      2.52 o 
  -2   7   1       21.03       27.46      2.09 o 
  -1   7   1     2461.67     2416.60     26.44 o 
   0   7   1     7721.62     7614.41     95.51 o 
   1   7   1     4326.33     4109.76     34.09 o 
   2   7   1     9183.17     8946.94    108.04 o 
   3   7   1     5239.09     5122.00     48.52 o 
   4   7   1     2127.52     2124.93     22.27 o 
   5   7   1      647.54      657.24     12.17 o 
   6   7   1      232.84      244.32      9.22 o 
   7   7   1       57.03       64.75      9.06 o 
   8   7   1       16.78       16.57      9.54 o 
  -7   8   1       38.39       39.79      8.41 o 
  -6   8   1       80.68       75.47      7.94 o 
  -5   8   1      204.65      212.65      7.77 o 
  -4   8   1      940.20      910.14     12.93 o 
  -3   8   1     3498.15     3513.13     38.39 o 
  -2   8   1     1704.80     1627.05     16.41 o 
  -1   8   1     2729.84     2737.77     34.06 o 
   0   8   1      726.49      663.99      9.25 o 
   1   8   1     1319.02     1372.04     14.54 o 
   2   8   1       37.33       52.48      3.16 o 
   3   8   1      182.65      161.31      4.57 o 
   4   8   1      966.41      953.47     12.01 o 
   5   8   1     2285.74     2248.87     39.50 o 
   6   8   1      745.32      786.72     16.75 o 
   7   8   1      363.67      377.88     14.92 o 
  -7   9   1       73.01       78.49      9.72 o 
  -6   9   1      110.25       98.23      8.40 o 
  -5   9   1      654.61      663.05     11.77 o 
  -4   9   1       12.05       13.15      3.49 o 
  -3   9   1      293.45      288.82      6.71 o 
  -2   9   1       15.43       17.95      2.49 o 
  -1   9   1      448.57      434.60      8.68 o 
   0   9   1     1648.52     1656.44     19.45 o 
   1   9   1     1771.11     1781.81     19.04 o 
   2   9   1      263.44      271.60      6.60 o 
   3   9   1       94.65      112.22      5.03 o 
   4   9   1      510.54      482.96      9.04 o 
   5   9   1      111.04      110.32      6.38 o 
   6   9   1        6.54        5.83      5.59 o 
   7   9   1       29.41       33.81      9.96 o 
  -7  10   1        8.68       22.90      8.58 o 
  -6  10   1        2.92       -9.07      6.65 o 
  -5  10   1        5.56        6.16      4.39 o 
  -4  10   1      138.12      141.41      5.77 o 
  -3  10   1       68.94       73.40      3.68 o 
  -2  10   1      130.53      133.98      4.03 o 
  -1  10   1      567.11      569.49      9.02 o 
   0  10   1      318.29      337.68      6.58 o 
   1  10   1        1.87        4.61      2.24 o 
   2  10   1       39.89       40.39      4.59 o 
   3  10   1      259.08      240.99      6.52 o 
   4  10   1       27.15       35.04      4.66 o 
   5  10   1      286.42      281.73     11.04 o 
   6  10   1       14.18       24.31      8.27 o 
   7  10   1       11.72       13.80      8.08 o 
  -7  11   1      114.29      110.51     11.30 o 
  -6  11   1       56.87       51.57      8.22 o 
  -5  11   1       68.04       70.69      5.54 o 
  -4  11   1      497.13      492.11     10.75 o 
  -3  11   1       38.13       46.40      3.46 o 
  -2  11   1      194.54      184.86      4.32 o 
  -1  11   1      813.44      800.75     11.74 o 
   0  11   1      882.92      887.55     12.47 o 
   1  11   1      450.64      438.37      8.10 o 
   2  11   1      699.93      729.31      9.36 o 
   3  11   1      486.61      505.03     14.83 o 
   4  11   1      713.09      679.09     13.12 o 
   5  11   1      394.58      385.61     10.73 o 
   6  11   1        0.04       -1.74      7.59 o 
   7  11   1        7.31        4.39     13.20 o 
  -6  12   1       34.15       40.88      7.81 o 
  -5  12   1       58.71       71.75      6.05 o 
  -4  12   1      630.33      650.55     12.45 o 
  -3  12   1       18.04       20.19      3.55 o 
  -2  12   1      608.81      612.63      8.92 o 
  -1  12   1      533.59      524.71     13.10 o 
   0  12   1      596.57      598.16      9.92 o 
   1  12   1        5.51        6.62      3.54 o 
   2  12   1       15.19       22.73      5.03 o 
   3  12   1     1219.85     1162.92     19.44 o 
   4  12   1      683.20      689.50     28.23 o 
   5  12   1      297.51      280.78     12.55 o 
   6  12   1      288.42      333.31     14.35 o 
  -6  13   1      155.12      159.60     11.90 o 
  -5  13   1      357.54      369.81     12.46 o 
  -4  13   1       62.76       69.28      7.02 o 
  -3  13   1       16.52        9.65      4.47 o 
  -2  13   1      615.63      630.25     10.50 o 
  -1  13   1      731.71      764.72     15.00 o 
   0  13   1      564.69      596.47     21.89 o 
   1  13   1     1296.84     1304.42     21.05 o 
   2  13   1       66.58       82.50      6.06 o 
   3  13   1      228.81      238.06      9.04 o 
   4  13   1        5.70        8.20      6.96 o 
   5  13   1        3.14        1.49      7.31 o 
   6  13   1       60.34       52.29      9.48 o 
  -5  14   1       29.33       43.55      9.54 o 
  -4  14   1       67.23       68.94      7.52 o 
  -3  14   1       96.76      115.16      8.30 o 
  -2  14   1      297.49      304.44      7.97 o 
  -1  14   1      480.09      470.73     12.00 o 
   0  14   1       83.86       88.81      7.57 o 
   1  14   1       50.84       49.40      6.06 o 
   2  14   1        0.26       -4.33      5.05 o 
   3  14   1       20.47       23.32      6.10 o 
   4  14   1       58.68       73.94      8.72 o 
   5  14   1       33.13       33.37      8.34 o 
  -5  15   1        5.98      -12.21     13.10 o 
  -4  15   1        0.19       -9.41      8.60 o 
  -3  15   1       21.74       18.50      5.03 o 
  -2  15   1        0.60        2.42      4.75 o 
  -1  15   1       92.76      101.89      9.17 o 
   0  15   1      215.99      205.07      8.90 o 
   1  15   1       23.55       17.39      6.07 o 
   2  15   1       26.44       17.91      5.85 o 
   3  15   1        3.22        6.66      6.17 o 
   4  15   1        0.64        2.77     11.04 o 
   5  15   1        0.23       -5.83      8.24 o 
  -4  16   1       21.20       15.62     10.48 o 
  -3  16   1       29.93       41.96     10.60 o 
  -2  16   1        2.92       17.08     13.51 o 
  -1  16   1       11.78       15.22     19.56 o 
   0  16   1      118.76      126.89     11.66 o 
   1  16   1       24.35       25.11     13.59 o 
   2  16   1        4.36        9.74      6.37 o 
   3  16   1       35.54       26.75      8.36 o 
   4  16   1       64.58       73.49     20.23 o 
  -3  17   1        0.92        8.76     10.80 o 
  -2  17   1       84.78       99.41     12.41 o 
  -1  17   1      353.12      380.01     18.44 o 
   0  17   1      358.21      361.35     16.93 o 
   1  17   1      102.73      139.19     13.33 o 
   2  17   1      148.56      177.95     13.81 o 
   3  17   1       87.22      114.47     18.36 o 
  -1  18   1      369.57      389.36     19.60 o 
   0  18   1      173.16      210.36     30.91 o 
   1  18   1      104.37      104.53     22.21 o 
  -8   0   2      269.90      266.56     18.99 o 
  -7   0   2      932.44      930.67     31.13 o 
  -6   0   2     1653.15     1703.01     44.67 o 
  -5   0   2     4128.58     4231.08     93.20 o 
  -4   0   2     5108.29     5310.34    112.59 o 
  -3   0   2      312.27      276.97     10.85 o 
  -2   0   2    19975.32    20589.41    409.58 o 
  -1   0   2    10375.70    10494.81    135.89 o 
   0   0   2      350.21      369.97      9.10 o 
   1   0   2     3247.85     3424.45     50.43 o 
   2   0   2    12998.39    13161.04    189.92 o 
   3   0   2     5009.17     4909.30     73.94 o 
   4   0   2     1885.85     1807.49     31.09 o 
   5   0   2      974.71      929.11     20.03 o 
   6   0   2      566.95      599.64     23.77 o 
   7   0   2       15.10       19.14     10.95 o 
   8   0   2      363.63      400.00     23.82 o 
  -8   1   2      423.81      450.38     16.33 o 
  -7   1   2      186.36      217.68      8.96 o 
  -6   1   2      199.86      211.42     16.56 o 
  -5   1   2        5.82       -0.13      5.06 o 
  -4   1   2      364.54      342.38     10.08 o 
  -3   1   2     4654.33     4851.83     71.64 o 
  -2   1   2     1426.74     1431.20     22.55 o 
  -1   1   2    12822.42    12683.10    109.41 o 
   0   1   2     4322.24     4412.73     62.80 o 
   1   1   2     1577.37     1534.72     17.45 o 
   2   1   2     1383.19     1436.21     16.42 o 
   3   1   2      187.12      180.77      3.84 o 
   4   1   2        9.04        6.46      4.54 o 
   5   1   2      645.09      670.89     13.35 o 
   6   1   2     1407.46     1469.19     23.61 o 
   7   1   2      354.30      375.59     14.63 o 
   8   1   2      513.84      560.35     18.29 o 
  -8   2   2        4.86        5.27      8.19 o 
  -7   2   2       19.19       18.05      5.80 o 
  -6   2   2      183.52      190.23      7.79 o 
  -5   2   2      210.61      202.71     11.74 o 
  -4   2   2       46.52       40.28      3.78 o 
  -3   2   2        5.23        1.88      2.34 o 
  -2   2   2      741.32      751.52     10.86 o 
  -1   2   2      710.80      763.04     12.64 o 
   0   2   2       21.06       21.45      1.12 o 
   1   2   2      352.26      408.40      4.80 o 
   2   2   2     5537.74     5776.76     53.64 o 
   3   2   2     1480.52     1441.59     15.30 o 
   4   2   2      492.59      517.06      9.59 o 
   5   2   2        4.04       13.40      4.31 o 
   6   2   2       30.68       32.65      5.64 o 
   7   2   2      161.94      176.88     10.73 o 
   8   2   2       26.52       23.86     11.15 o 
  -8   3   2       19.54       23.64      8.31 o 
  -7   3   2       28.44       31.48      6.50 o 
  -6   3   2       23.86       16.73      5.07 o 
  -5   3   2        6.70        2.92      3.89 o 
  -4   3   2      352.26      330.30      7.68 o 
  -3   3   2      589.26      664.73     10.63 o 
  -2   3   2     1714.49     1713.12     22.34 o 
  -1   3   2       11.97       15.40      1.52 o 
   0   3   2      775.51      856.95     11.51 o 
   1   3   2     3937.11     4117.19     38.30 o 
   2   3   2     3662.80     3658.23     34.69 o 
   3   3   2        4.21        7.80      2.92 o 
   4   3   2        1.33        3.32      2.38 o 
   5   3   2       55.26       65.27      5.51 o 
   6   3   2      206.19      209.54     10.78 o 
   7   3   2        2.09        3.19     11.11 o 
   8   3   2        6.89       -3.48      8.68 o 
  -8   4   2      126.50      105.17     10.83 o 
  -7   4   2      796.87      759.64     15.84 o 
  -6   4   2      538.14      501.30     11.67 o 
  -5   4   2     2387.71     2350.40     31.79 o 
  -4   4   2     2609.67     2553.02     35.48 o 
  -3   4   2      935.87      882.00     13.16 o 
  -2   4   2      277.10      244.70      6.15 o 
  -1   4   2       52.12       55.90      2.92 o 
   0   4   2     3667.57     3798.11     45.81 o 
   1   4   2     3425.01     3417.31     29.34 o 
   2   4   2     4037.31     4078.69     38.62 o 
   3   4   2     1549.17     1503.82     16.68 o 
   4   4   2     1874.67     1871.51     22.23 o 
   5   4   2      920.79      910.79     15.91 o 
   6   4   2      212.12      208.03      8.53 o 
   7   4   2      262.38      251.88     12.22 o 
   8   4   2       11.26        4.74      8.16 o 
  -8   5   2      480.85      490.17     17.80 o 
  -7   5   2      229.81      251.75     15.27 o 
  -6   5   2      365.70      357.92     10.32 o 
  -5   5   2       65.09       56.74      4.78 o 
  -4   5   2      290.68      265.71      7.00 o 
  -3   5   2     1712.68     1584.67     21.26 o 
  -2   5   2     7699.81     7612.19     67.11 o 
  -1   5   2     7133.30     6862.54     70.20 o 
   0   5   2     5521.78     5350.05     55.05 o 
   1   5   2      623.77      540.38      5.89 o 
   2   5   2     1057.03     1092.64     10.81 o 
   3   5   2     1467.24     1520.62     19.11 o 
   4   5   2      286.31      258.40      6.32 o 
   5   5   2     1467.39     1495.55     19.31 o 
   6   5   2     1729.99     1766.91     31.00 o 
   7   5   2     1010.22     1026.91     35.20 o 
   8   5   2      272.20      269.14     16.36 o 
  -8   6   2       24.87       21.74      9.12 o 
  -7   6   2      365.95      363.54     24.98 o 
  -6   6   2      459.80      472.04     11.57 o 
  -5   6   2     1595.27     1548.40     22.75 o 
  -4   6   2     1219.06     1228.93     18.16 o 
  -3   6   2      757.61      681.93      9.88 o 
  -2   6   2       56.80       78.41      2.69 o 
  -1   6   2      834.39      853.29     10.57 o 
   0   6   2     1446.89     1473.68     17.71 o 
   1   6   2     2719.85     2715.62     26.14 o 
   2   6   2     5757.38     5823.82     54.29 o 
   3   6   2     5645.44     5501.04     51.82 o 
   4   6   2     2209.30     2143.49     25.17 o 
   5   6   2      206.45      211.39      6.82 o 
   6   6   2       18.43        3.25     11.23 o 
   7   6   2        3.09       -4.55      6.12 o 
   8   6   2       22.70       24.78     11.05 o 
  -8   7   2       24.29       25.70     12.90 o 
  -7   7   2       46.44       50.71      8.76 o 
  -6   7   2        0.68       -2.01      5.18 o 
  -5   7   2        3.42        0.25      4.07 o 
  -4   7   2      149.57      160.36      6.49 o 
  -3   7   2      189.56      206.20      4.59 o 
  -2   7   2     1964.55     2041.60     18.22 o 
  -1   7   2     1598.60     1649.21     18.78 o 
   0   7   2        9.96        8.59      2.19 o 
   1   7   2      220.94      258.60      4.42 o 
   2   7   2        2.10        1.82      1.98 o 
   4   7   2      272.83      256.51      6.65 o 
   5   7   2       90.72       92.02      5.07 o 
   6   7   2       21.73       37.33      8.30 o 
   7   7   2       95.82      101.65      7.88 o 
   8   7   2       12.64       14.07     13.14 o 
  -7   8   2       51.08       58.76      8.79 o 
  -6   8   2      341.89      338.54     10.64 o 
  -5   8   2       92.81       98.11      5.93 o 
  -4   8   2      197.89      185.70      5.90 o 
  -3   8   2      110.32      105.38      3.60 o 
  -2   8   2       75.79       89.66      3.65 o 
  -1   8   2      961.30     1022.84     12.91 o 
   0   8   2     1471.60     1538.23     17.92 o 
   1   8   2      630.10      654.72      8.21 o 
   2   8   2      335.85      327.47      5.58 o 
   3   8   2        5.65        3.60      2.44 o 
   4   8   2      360.70      359.53      7.85 o 
   5   8   2      146.21      157.30      6.06 o 
   6   8   2      486.79      472.46     10.50 o 
   7   8   2        5.13        1.21      6.69 o 
  -7   9   2       76.10       83.57     11.39 o 
  -6   9   2       45.94       40.80      7.46 o 
  -5   9   2       14.03       21.70      5.93 o 
  -4   9   2       52.77       57.18      4.30 o 
  -3   9   2     1190.54     1182.29     13.39 o 
  -2   9   2     1291.20     1266.47     15.87 o 
  -1   9   2     1769.89     1684.30     19.79 o 
   0   9   2     3133.48     3144.22     34.27 o 
   1   9   2      937.51      941.37      9.48 o 
   2   9   2       33.37       34.79      2.66 o 
   3   9   2       36.14       32.67      3.06 o 
   4   9   2      816.90      794.69     12.20 o 
   5   9   2      635.13      614.76     11.23 o 
   6   9   2      272.39      278.15      9.70 o 
   7   9   2      209.33      223.57     19.46 o 
  -7  10   2      125.31      120.04     15.50 o 
  -6  10   2     1119.10     1146.92     23.00 o 
  -5  10   2      708.97      714.72     18.90 o 
  -4  10   2     1752.82     1751.83     27.51 o 
  -3  10   2      807.88      790.03     10.30 o 
  -2  10   2      189.72      177.65     11.66 o 
  -1  10   2        3.01        4.69      2.50 o 
   0  10   2      222.82      208.73      5.24 o 
   1  10   2     1006.91     1014.81     13.93 o 
   2  10   2     1318.49     1328.63     17.29 o 
   3  10   2     2339.35     2286.62     27.22 o 
   4  10   2     1155.58     1131.48     22.74 o 
   5  10   2      498.93      483.05     16.19 o 
   6  10   2       86.04       94.94     15.09 o 
   7  10   2        0.04       -7.14     11.28 o 
  -6  11   2       16.41       19.39      6.40 o 
  -5  11   2       50.53       54.22      6.42 o 
  -4  11   2      387.48      403.06      9.87 o 
  -3  11   2      161.25      167.82      5.89 o 
  -2  11   2     1175.69     1127.05     18.32 o 
  -1  11   2     1645.62     1595.51     23.69 o 
   0  11   2      545.32      525.43     11.29 o 
   1  11   2      973.93      943.28     13.55 o 
   2  11   2       21.27       38.56     13.68 o 
   3  11   2      163.56      191.29      7.78 o 
   4  11   2        5.20        0.51      5.48 o 
   5  11   2        6.19       -3.42      6.79 o 
   6  11   2       19.54       35.44      7.97 o 
  -6  12   2        1.69        4.51     11.94 o 
  -5  12   2        6.60       12.33      6.91 o 
  -4  12   2       38.75       28.41      5.93 o 
  -3  12   2       35.00       35.41      5.51 o 
  -2  12   2       12.33       12.78      4.92 o 
  -1  12   2       96.58       95.86     11.16 o 
   0  12   2        1.60       -5.32      4.10 o 
   1  12   2       29.81       35.39      5.06 o 
   2  12   2      112.21      101.48      6.32 o 
   3  12   2      121.59      130.58     13.33 o 
   4  12   2        0.33        4.45      6.22 o 
   5  12   2       23.67       14.23      6.95 o 
   6  12   2       50.58       37.63     12.72 o 
  -6  13   2        8.87       17.49     12.97 o 
  -5  13   2       14.51       18.48      6.95 o 
  -4  13   2        9.66        7.05      6.10 o 
  -3  13   2      224.01      223.33      7.37 o 
  -2  13   2       72.08       75.46      6.38 o 
  -1  13   2       29.28       27.74      5.82 o 
   0  13   2      441.85      415.41     16.85 o 
   1  13   2        6.72       10.63      4.88 o 
   2  13   2      148.74      156.46      7.74 o 
   3  13   2        0.38       -4.22      5.93 o 
   4  13   2       20.29       11.94      7.40 o 
   5  13   2        4.76       13.94     13.45 o 
   6  13   2        3.93        1.14      8.50 o 
  -5  14   2      189.55      203.24     14.95 o 
  -4  14   2      230.31      231.34     10.08 o 
  -3  14   2      185.22      194.34      7.12 o 
  -2  14   2      226.30      217.98     11.55 o 
  -1  14   2       17.42       16.91      5.27 o 
   0  14   2        2.49        4.96      5.37 o 
   1  14   2      381.38      360.27     11.01 o 
   2  14   2      122.64      138.22      7.82 o 
   3  14   2      286.87      317.88     13.53 o 
   4  14   2      379.48      377.52     14.06 o 
   5  14   2      231.83      261.79     13.10 o 
  -4  15   2       60.45       63.09      8.65 o 
  -3  15   2      210.11      214.20      9.48 o 
  -2  15   2      160.13      174.75      6.17 o 
  -1  15   2      262.67      273.24     12.24 o 
   0  15   2      298.92      297.64     19.08 o 
   1  15   2      206.28      224.23      9.21 o 
   2  15   2       42.57       54.29      6.62 o 
   3  15   2        5.54       15.91      7.80 o 
   4  15   2       42.46       26.45     10.31 o 
  -4  16   2       21.95       29.47      9.17 o 
  -3  16   2      141.46      169.82      7.36 o 
  -2  16   2        2.42       -4.53      6.21 o 
  -1  16   2       21.98       16.14      6.21 o 
   0  16   2      158.97      163.76      8.62 o 
   1  16   2       68.35       82.06     11.95 o 
   2  16   2      154.20      143.19      9.05 o 
   3  16   2       35.26       59.15     14.87 o 
   4  16   2       43.12       44.97      9.06 o 
  -2  17   2        0.09       -8.32      9.69 o 
  -1  17   2       41.91       41.63      7.33 o 
   0  17   2       69.73       83.70      8.01 o 
   1  17   2       37.87       28.57      7.77 o 
   2  17   2       15.28       24.31      8.70 o 
   0  18   2        7.45       21.68     10.82 o 
  -8   1   3        1.56        0.93      6.55 o 
  -7   1   3       79.22       67.77      7.12 o 
  -6   1   3      375.60      349.05     12.78 o 
  -5   1   3      690.96      684.21     16.59 o 
  -4   1   3     2255.37     2223.51     36.40 o 
  -3   1   3     1504.96     1477.86     33.31 o 
  -2   1   3     1316.05     1231.09     19.98 o 
  -1   1   3     1777.72     1759.09     17.98 o 
   0   1   3      463.01      462.58      6.68 o 
   1   1   3      475.97      556.52      6.33 o 
   2   1   3      673.94      684.40      9.12 o 
   3   1   3     4649.49     4709.79     50.37 o 
   4   1   3     3007.14     2923.47     33.38 o 
   5   1   3      665.78      652.04     11.53 o 
   6   1   3      649.90      613.14     14.87 o 
   7   1   3        1.78       13.58      8.90 o 
   8   1   3       37.30       37.61      9.42 o 
  -8   2   3      173.51      172.26     11.85 o 
  -7   2   3     1168.66     1153.53     24.19 o 
  -6   2   3      727.84      768.01     15.22 o 
  -5   2   3      480.65      475.10     11.02 o 
  -4   2   3      986.19     1033.36     16.23 o 
  -3   2   3     2241.93     2165.53     28.14 o 
  -2   2   3      408.39      375.77      5.60 o 
  -1   2   3     9877.45     9996.21    116.26 o 
   0   2   3     9145.93     9011.58    115.09 o 
   1   2   3     4560.79     4589.03     42.66 o 
   2   2   3     1902.26     1824.74     18.26 o 
   3   2   3      770.50      718.18      8.98 o 
   4   2   3      213.47      205.31      4.92 o 
   5   2   3        2.55        6.49      3.85 o 
   6   2   3       74.08       81.30      6.02 o 
   7   2   3      790.63      804.15     17.11 o 
   8   2   3      464.30      445.93     17.30 o 
  -8   3   3       11.19       15.36      6.91 o 
  -7   3   3      453.14      421.03     12.95 o 
  -6   3   3      587.10      549.21     12.87 o 
  -5   3   3     2783.02     2722.65     36.45 o 
  -4   3   3     3866.06     3830.32     48.15 o 
  -3   3   3     7675.51     7674.56     91.29 o 
  -2   3   3     3782.14     3819.44     38.33 o 
  -1   3   3     4315.65     4393.28     52.25 o 
   0   3   3     1063.19     1063.11     10.13 o 
   1   3   3      597.07      628.82      7.14 o 
   2   3   3      222.25      185.32      3.70 o 
   3   3   3     6106.11     6147.59     57.77 o 
   4   3   3     3249.91     3170.97     35.12 o 
   5   3   3     1014.77      987.12     18.31 o 
   6   3   3      529.45      530.11     13.96 o 
   7   3   3        2.77       -3.29      6.67 o 
   8   3   3        0.78       -9.08     21.32 o 
  -8   4   3      107.04      128.51     14.06 o 
  -7   4   3      710.06      725.24     15.83 o 
  -6   4   3      419.10      430.04     11.36 o 
  -5   4   3      131.36      123.96      6.20 o 
  -4   4   3       16.39        8.96      3.93 o 
  -3   4   3      174.58      175.62      5.58 o 
  -2   4   3     1638.01     1678.87     18.12 o 
  -1   4   3      694.64      698.89     13.22 o 
   0   4   3     2375.42     2444.87     37.41 o 
   1   4   3     1875.63     1947.79     17.37 o 
   2   4   3      256.57      235.08      4.33 o 
   3   4   3        4.27        0.65      2.06 o 
   4   4   3      178.44      163.81      4.82 o 
   5   4   3       58.27       58.11      4.76 o 
   6   4   3       18.49       15.79      7.03 o 
   7   4   3      129.37      132.96     10.58 o 
   8   4   3       50.02       46.45     10.00 o 
  -8   5   3       35.28       25.58      9.09 o 
  -7   5   3        1.93       -6.04      6.16 o 
  -6   5   3       95.27       85.77      6.61 o 
  -5   5   3       11.13       11.28      4.42 o 
  -4   5   3      210.23      218.17      6.83 o 
  -3   5   3        8.34        2.65      2.31 o 
  -2   5   3      170.31      186.17      3.94 o 
  -1   5   3       50.81       64.53      3.52 o 
   0   5   3       86.41       96.40      3.47 o 
   1   5   3        0.06        1.20      1.35 o 
   2   5   3      359.65      457.23      5.67 o 
   3   5   3        1.93        0.30      2.22 o 
   4   5   3       21.37       19.66      3.60 o 
   5   5   3       13.38       13.07      4.65 o 
   6   5   3       32.36       37.51      6.21 o 
   7   5   3        3.17        3.11      5.98 o 
   8   5   3       19.40       15.53      8.99 o 
  -8   6   3      186.98      199.23     12.96 o 
  -7   6   3       79.22       92.05      7.69 o 
  -6   6   3      163.43      166.55     14.94 o 
  -5   6   3      203.25      200.33      9.25 o 
  -4   6   3        2.92        0.78      3.50 o 
  -3   6   3        2.64       -0.10      2.40 o 
  -2   6   3      200.83      189.98      5.31 o 
  -1   6   3      844.51      836.05     11.97 o 
   0   6   3     2397.27     2435.01     31.16 o 
   1   6   3      101.74       76.80      2.23 o 
   2   6   3     1774.01     1831.59     17.11 o 
   3   6   3      255.05      266.19      5.46 o 
   4   6   3       17.81       14.85      3.23 o 
   5   6   3        0.04       -5.34      3.56 o 
   6   6   3       71.02       78.95      6.75 o 
   7   6   3       71.10       76.85      7.92 o 
   8   6   3       76.92       54.84      9.86 o 
  -7   7   3      196.99      210.92      9.63 o 
  -6   7   3      813.12      782.04     15.73 o 
  -5   7   3     1805.66     1750.26     25.49 o 
  -4   7   3     3118.34     3202.81     41.15 o 
  -3   7   3     4735.76     4737.93     47.98 o 
  -2   7   3     3997.83     4027.34     43.00 o 
  -1   7   3      267.58      215.45      4.42 o 
   0   7   3      788.25      832.78     13.16 o 
   1   7   3      328.02      334.01      4.66 o 
   2   7   3      790.06      739.06     10.49 o 
   3   7   3      589.15      593.43      9.35 o 
   4   7   3      895.53      925.00     13.75 o 
   5   7   3      776.87      782.68     12.55 o 
   6   7   3      151.84      160.20      7.91 o 
   7   7   3      100.94      106.24      7.95 o 
  -7   8   3      326.25      338.72     11.71 o 
  -6   8   3      621.88      603.73     13.73 o 
  -5   8   3      177.74      163.48      7.21 o 
  -4   8   3       73.29       75.22      7.00 o 
  -3   8   3       79.00       71.79      3.63 o 
  -2   8   3     1003.32      987.01     12.92 o 
  -1   8   3     1481.40     1368.31     16.32 o 
   0   8   3     4192.13     4069.32     50.85 o 
   1   8   3     2315.51     2203.31     29.38 o 
   2   8   3     1550.22     1522.27     18.74 o 
   3   8   3      528.88      531.92     10.75 o 
   4   8   3       87.54       68.64      5.46 o 
   5   8   3       24.05       27.47      7.50 o 
   6   8   3      170.02      160.61     10.79 o 
   7   8   3       78.34       78.01     12.87 o 
  -7   9   3       31.11       18.46      6.95 o 
  -6   9   3      169.84      175.61      8.48 o 
  -5   9   3       34.40       17.87      5.14 o 
  -4   9   3      508.40      520.55     10.95 o 
  -3   9   3      456.57      444.84      7.20 o 
  -2   9   3      301.64      284.97      8.08 o 
  -1   9   3        4.80        4.32      3.36 o 
   0   9   3        1.64        1.14      3.42 o 
   1   9   3       53.39       51.31      5.39 o 
   2   9   3      487.21      487.75      8.84 o 
   3   9   3      121.11      130.38      6.01 o 
   4   9   3      661.07      626.31     12.78 o 
   5   9   3      435.19      421.42     11.18 o 
   6   9   3      113.25      111.28      9.76 o 
   7   9   3       31.81       50.17     15.14 o 
  -7  10   3        1.70      -15.00     11.83 o 
  -6  10   3        3.42        4.65     17.07 o 
  -5  10   3       37.80       43.62      7.61 o 
  -4  10   3       15.13       21.68      5.81 o 
  -3  10   3        0.83       10.09      3.69 o 
  -2  10   3        1.96       -1.44      3.81 o 
  -1  10   3       34.91       37.58      4.56 o 
   0  10   3      248.98      281.14      8.14 o 
   1  10   3        3.78       -1.84      3.10 o 
   2  10   3       10.74       14.00      3.65 o 
   3  10   3       57.31       61.92      5.44 o 
   4  10   3      282.25      279.78      9.24 o 
   5  10   3      141.94      117.56      7.26 o 
   6  10   3        4.73       11.71     11.25 o 
   7  10   3        3.63       13.58     13.42 o 
  -6  11   3       33.33       27.98     13.13 o 
  -5  11   3      907.31      844.41     20.12 o 
  -4  11   3      341.95      358.47     16.56 o 
  -3  11   3      587.39      562.26     12.30 o 
  -2  11   3      532.01      543.19     12.14 o 
  -1  11   3      112.43      107.20      5.95 o 
   0  11   3       30.55       35.40      6.73 o 
   1  11   3      142.84      137.77      5.43 o 
   2  11   3      147.78      140.61      5.62 o 
   3  11   3      124.94      126.48      6.66 o 
   4  11   3       81.49       87.89      8.49 o 
   5  11   3      107.99      111.50      9.04 o 
   6  11   3      180.60      164.02     16.83 o 
  -6  12   3      200.42      205.40     12.54 o 
  -5  12   3        1.83        8.57      7.51 o 
  -4  12   3       44.41       40.65      6.48 o 
  -3  12   3      102.61      103.75      5.50 o 
  -2  12   3      343.91      337.71     10.06 o 
  -1  12   3      825.09      789.47     14.99 o 
   0  12   3      624.74      593.32     18.35 o 
   1  12   3     2203.24     2226.27     32.95 o 
   2  12   3      722.21      762.05     15.00 o 
   3  12   3      148.16      167.68     10.07 o 
   4  12   3       15.36       16.15      6.92 o 
   5  12   3      230.42      198.24     11.42 o 
   6  12   3      204.54      196.85     18.26 o 
  -5  13   3      172.51      179.89     11.51 o 
  -4  13   3      531.36      549.20     16.57 o 
  -3  13   3      448.96      447.64     12.60 o 
  -2  13   3      379.11      368.33     16.62 o 
  -1  13   3      426.92      431.66     11.50 o 
   0  13   3      102.60       90.03      6.47 o 
   1  13   3        0.80        7.65      5.30 o 
   2  13   3      183.97      168.81      9.88 o 
   3  13   3      176.36      172.10     10.25 o 
   4  13   3      250.56      238.65     21.84 o 
   5  13   3      192.34      207.71     17.94 o 
  -5  14   3       14.06        6.72      8.65 o 
  -4  14   3       23.52       13.58      7.18 o 
  -3  14   3        1.61       -7.57      5.05 o 
  -2  14   3      142.26      141.89      8.30 o 
  -1  14   3       45.33       55.38      6.96 o 
   0  14   3      452.38      421.96     11.78 o 
   1  14   3      238.91      274.91     10.06 o 
   2  14   3      162.21      159.50      9.89 o 
   3  14   3       16.21       28.00      7.61 o 
   4  14   3        0.00       -9.25      7.96 o 
   5  14   3        0.56       -6.56      8.28 o 
  -4  15   3        0.71        0.45      7.61 o 
  -3  15   3        3.10        8.38      5.65 o 
  -2  15   3       40.85       36.58      8.05 o 
  -1  15   3       26.41       33.28      6.37 o 
   0  15   3       66.52       65.65      7.14 o 
   1  15   3       42.06       44.44      6.83 o 
   2  15   3       13.23       12.86     11.52 o 
   3  15   3        0.37        8.53      8.70 o 
   4  15   3        0.07      -10.78      8.18 o 
  -3  16   3        8.50        6.93      5.93 o 
  -2  16   3       17.45       16.33      6.88 o 
  -1  16   3      211.61      188.32      9.43 o 
   0  16   3       45.97       63.78      7.47 o 
   1  16   3      121.67      138.36      8.59 o 
   2  16   3      101.76      112.12      9.97 o 
   3  16   3       60.66       53.27      9.77 o 
  -2  17   3      118.29      126.75      7.73 o 
  -1  17   3       97.77      109.94     10.27 o 
   0  17   3       69.94       63.80      8.35 o 
   1  17   3        2.10       -4.63      7.47 o 
   2  17   3       12.68       20.23      9.33 o 
  -8   0   4       42.79       55.76     10.01 o 
  -7   0   4        3.06        0.55     11.28 o 
  -6   0   4      171.08      180.11     14.03 o 
  -5   0   4     1299.35     1226.19     33.78 o 
  -4   0   4     1110.40     1041.69     28.20 o 
  -3   0   4    14417.99    14422.45    290.04 o 
  -2   0   4     8215.50     8502.98    172.01 o 
  -1   0   4    13922.60    14473.46    288.46 o 
   0   0   4    10275.84    10749.04    153.32 o 
   1   0   4      592.19      556.97      8.97 o 
   2   0   4       23.72       25.35      3.25 o 
   3   0   4       53.96       61.40      5.77 o 
   4   0   4      919.79      898.62     18.68 o 
   5   0   4     2458.84     2462.58     42.33 o 
   6   0   4      265.73      271.91     17.02 o 
   7   0   4      561.35      523.10     17.32 o 
   8   0   4        5.97        5.06     12.26 o 
  -8   1   4      120.24      133.90      9.08 o 
  -7   1   4      728.32      720.11     16.00 o 
  -6   1   4     1642.22     1654.59     25.79 o 
  -5   1   4     2788.08     2760.98     45.44 o 
  -4   1   4      160.35      159.44      7.48 o 
  -3   1   4     1332.82     1303.59     22.45 o 
  -2   1   4      690.33      770.43      9.59 o 
  -1   1   4     1839.30     1942.58     20.02 o 
   0   1   4      734.23      697.50     17.17 o 
   1   1   4     4970.28     5037.95     42.73 o 
   2   1   4     2741.34     2654.89     25.87 o 
   3   1   4     1352.86     1334.43     16.72 o 
   4   1   4      245.92      205.26      6.33 o 
   5   1   4       11.73        3.60      4.09 o 
   6   1   4       17.84       15.60      6.08 o 
   7   1   4       32.24       26.89      6.30 o 
   8   1   4       29.47       28.49      9.62 o 
  -8   2   4        9.31       14.81      8.98 o 
  -7   2   4       17.35       14.90      6.62 o 
  -6   2   4       83.12       78.64      6.59 o 
  -5   2   4       14.17       13.37      4.50 o 
  -4   2   4      120.44      105.13      5.22 o 
  -3   2   4      188.91      179.66      5.79 o 
  -2   2   4      142.49      131.00      7.86 o 
  -1   2   4      284.44      289.17      5.69 o 
   0   2   4     1265.43     1309.65     14.77 o 
   1   2   4       27.86       51.47      2.06 o 
   2   2   4       96.70      108.11      3.20 o 
   3   2   4      157.20      164.81      6.63 o 
   4   2   4       32.66       25.90      4.84 o 
   5   2   4      787.98      730.88     12.43 o 
   6   2   4        2.31       -0.41      4.77 o 
   7   2   4      102.22       96.90      7.30 o 
   8   2   4        2.47        1.49      7.83 o 
  -8   3   4      234.75      209.38     10.65 o 
  -7   3   4      320.22      331.01     18.50 o 
  -6   3   4      560.20      533.69     15.82 o 
  -5   3   4        4.12       -3.24      4.12 o 
  -4   3   4      970.20      958.34     15.64 o 
  -3   3   4      252.84      267.56      6.93 o 
  -2   3   4      166.99      184.83      4.27 o 
  -1   3   4       36.63       53.88      2.67 o 
   0   3   4       71.27       79.69      2.93 o 
   1   3   4     1148.98     1221.59     12.80 o 
   2   3   4      152.28      130.12      3.61 o 
   3   3   4      140.01      123.08      3.84 o 
   4   3   4      203.53      197.22      6.22 o 
   5   3   4      290.40      284.89      7.98 o 
   6   3   4        7.30        2.40      4.80 o 
   7   3   4       46.59       36.53      7.57 o 
   8   3   4        1.21       -0.04      7.72 o 
  -8   4   4        2.21        8.73      7.80 o 
  -7   4   4       22.31       29.64      6.96 o 
  -6   4   4       21.45       28.31      5.87 o 
  -5   4   4      968.34      936.77     16.37 o 
  -4   4   4     1139.46     1121.72     17.49 o 
  -3   4   4     5064.51     5110.76     51.51 o 
  -2   4   4     8013.45     8053.69     71.14 o 
  -1   4   4     5121.71     5063.26     60.36 o 
   0   4   4     2548.40     2488.48     31.39 o 
   1   4   4      718.54      762.24      8.72 o 
   2   4   4       15.28       15.76      2.04 o 
   3   4   4       87.30       97.15      3.60 o 
   4   4   4      535.33      530.14      9.56 o 
   5   4   4      489.69      476.48     10.72 o 
   6   4   4      716.02      703.57     16.10 o 
   7   4   4      186.36      180.71      9.58 o 
  -8   5   4      122.24      134.23      9.26 o 
  -7   5   4      572.80      583.28     14.43 o 
  -6   5   4      922.70      918.65     17.12 o 
  -5   5   4     1344.87     1339.27     20.98 o 
  -4   5   4     1072.59     1056.74     16.82 o 
  -3   5   4       10.65       20.21      2.84 o 
  -2   5   4      145.96      161.45      5.01 o 
  -1   5   4     2012.25     2020.51     25.41 o 
   0   5   4     1839.53     1785.78     23.43 o 
   1   5   4     6372.39     6287.25     66.14 o 
   2   5   4     2569.02     2437.66     24.32 o 
   3   5   4     2106.16     2084.85     23.76 o 
   4   5   4     1167.21     1135.02     15.08 o 
   5   5   4       34.01       35.30      4.54 o 
   6   5   4       11.35        4.10      5.52 o 
   7   5   4        0.85        8.79      6.78 o 
  -7   6   4        2.54       -0.83      6.29 o 
  -6   6   4      127.05      104.21      8.45 o 
  -5   6   4      442.54      429.62     10.55 o 
  -4   6   4      696.57      639.56     14.66 o 
  -3   6   4      490.65      441.16      7.49 o 
  -2   6   4     3433.45     3469.71     42.71 o 
  -1   6   4     1952.18     1887.42     23.65 o 
   0   6   4      990.44     1035.39     28.34 o 
   1   6   4      992.06      974.74     12.70 o 
   2   6   4       12.64       19.14      2.96 o 
   3   6   4      288.76      294.52      6.99 o 
   4   6   4      483.77      450.92      8.97 o 
   5   6   4      586.68      574.74     15.75 o 
   6   6   4      413.80      397.50     14.88 o 
   7   6   4       66.42       68.69     10.40 o 
  -7   7   4       18.36       13.73      9.66 o 
  -6   7   4      165.20      161.31      8.21 o 
  -5   7   4      282.13      272.06      8.82 o 
  -4   7   4      486.71      504.70     10.62 o 
  -3   7   4       49.33       50.52      3.33 o 
  -2   7   4        7.79        3.84      4.29 o 
  -1   7   4      133.06      120.77      5.96 o 
   0   7   4       77.23       69.53      3.24 o 
   1   7   4      340.87      352.64      6.09 o 
   2   7   4       49.29       53.78      3.59 o 
   3   7   4       22.15       22.98      3.70 o 
   4   7   4       76.52       80.00      4.89 o 
   5   7   4        8.00        5.91      8.02 o 
   6   7   4        1.60        3.95      8.04 o 
   7   7   4        3.32       -4.77      8.83 o 
  -7   8   4        7.63       -1.24      8.55 o 
  -6   8   4        5.52        3.71      7.11 o 
  -5   8   4       48.45       39.99      7.23 o 
  -4   8   4      484.73      470.15     19.83 o 
  -3   8   4      665.28      634.05     11.48 o 
  -2   8   4      575.69      573.24     13.60 o 
  -1   8   4      279.25      290.27     10.41 o 
   0   8   4      648.11      672.29     12.06 o 
   1   8   4       25.15       24.80      3.20 o 
   2   8   4      208.12      224.13      6.51 o 
   3   8   4       85.32       71.11      5.28 o 
   4   8   4       10.96        7.39      4.43 o 
   5   8   4      101.86       90.03     18.40 o 
   6   8   4       31.49       25.74      8.29 o 
   7   8   4       72.00       59.38     14.39 o 
  -7   9   4      315.13      325.04     15.34 o 
  -6   9   4      121.77      147.21     12.49 o 
  -5   9   4      340.67      372.13     42.49 o 
  -4   9   4      124.44      120.46      8.36 o 
  -3   9   4       63.71       59.52      5.13 o 
  -2   9   4        6.95        7.53      4.85 o 
  -1   9   4      409.18      397.96      9.32 o 
   0   9   4      767.05      774.09     14.25 o 
   1   9   4      712.94      694.52     10.85 o 
   2   9   4     1422.22     1434.24     21.46 o 
   3   9   4      677.92      713.58     26.11 o 
   4   9   4      270.12      289.72      9.18 o 
   5   9   4      141.60      143.82     15.19 o 
   6   9   4        5.24       -2.75     13.02 o 
  -6  10   4        2.93       -2.58      7.85 o 
  -5  10   4      438.84      398.89     14.99 o 
  -4  10   4     1061.45     1020.94     33.60 o 
  -3  10   4     1376.69     1381.50     26.10 o 
  -2  10   4     2018.13     1931.39     27.88 o 
  -1  10   4     1615.89     1542.14     22.99 o 
   0  10   4     1029.82     1027.90     17.12 o 
   1  10   4      277.95      302.70      7.31 o 
   2  10   4        0.04       10.02      4.28 o 
   3  10   4      113.02      122.73      6.66 o 
   4  10   4      180.84      194.64     13.22 o 
   5  10   4      165.33      176.74     15.46 o 
   6  10   4      149.28      167.24     11.64 o 
  -6  11   4      519.41      543.60     18.36 o 
  -5  11   4      257.49      255.85     12.75 o 
  -4  11   4      540.01      502.62     11.45 o 
  -3  11   4      155.71      150.20      6.79 o 
  -2  11   4        0.80        1.29      4.55 o 
  -1  11   4       22.76       20.33      4.63 o 
   0  11   4      768.86      731.40     20.11 o 
   1  11   4      358.01      329.11      8.14 o 
   2  11   4     1019.71     1005.61     31.76 o 
   3  11   4      293.20      295.18     10.89 o 
   4  11   4      146.18      170.03      8.26 o 
   5  11   4        2.40       15.62      7.80 o 
   6  11   4        3.93        5.72     11.62 o 
  -5  12   4        0.52        0.72      8.29 o 
  -4  12   4        7.69        3.19      5.82 o 
  -3  12   4        5.69        7.86      5.31 o 
  -2  12   4      204.27      209.97      9.07 o 
  -1  12   4       10.46       10.91      4.89 o 
   0  12   4        7.22       15.41      5.04 o 
   1  12   4       54.08       48.33      7.39 o 
   2  12   4      103.35       96.51      6.54 o 
   3  12   4        2.26        3.84      6.48 o 
   4  12   4       78.80       66.16     12.52 o 
   5  12   4        9.47        4.56      7.36 o 
  -5  13   4       69.47       63.89     11.14 o 
  -4  13   4       33.50       47.03      6.61 o 
  -3  13   4       33.48       32.04      5.27 o 
  -2  13   4       58.54       63.71      6.43 o 
  -1  13   4      110.14       96.76      6.73 o 
   0  13   4        2.92       -3.22      5.40 o 
   1  13   4       29.86       24.31      5.70 o 
   2  13   4        2.33       14.90     23.71 o 
   3  13   4       17.06       26.72      7.63 o 
   4  13   4       15.36        8.02      9.46 o 
   5  13   4       32.61       33.21      8.54 o 
  -4  14   4      423.33      441.11     12.33 o 
  -3  14   4      719.26      717.81     14.36 o 
  -2  14   4      173.45      176.04      8.94 o 
  -1  14   4      667.03      645.37     14.58 o 
   0  14   4      110.62      115.37      7.78 o 
   1  14   4      152.12      163.27     12.42 o 
   2  14   4        2.61       -9.85      7.16 o 
   3  14   4       31.73       31.15      8.85 o 
   4  14   4       58.49       43.40      9.27 o 
  -4  15   4       55.90       72.26      7.57 o 
  -3  15   4       93.03      107.51      6.94 o 
  -2  15   4        0.42       -5.91      8.31 o 
  -1  15   4       76.87       75.23      9.90 o 
   0  15   4      331.36      305.81     11.06 o 
   1  15   4      456.30      434.30     15.02 o 
   2  15   4      361.18      349.30     20.21 o 
   3  15   4      323.92      378.67     20.87 o 
  -2  16   4      110.32      116.98      9.12 o 
  -1  16   4       26.41       44.83      7.55 o 
   0  16   4        8.56       22.98      6.95 o 
   1  16   4       22.42        9.62      8.10 o 
   2  16   4       25.02       16.73      8.56 o 
   0  17   4        0.67      -10.68      7.12 o 
  -8   1   5       86.78       90.68      9.44 o 
  -7   1   5        4.49       10.64      6.85 o 
  -6   1   5       44.14       55.45      9.10 o 
  -5   1   5      439.18      421.05     10.81 o 
  -4   1   5      627.22      632.61     12.37 o 
  -3   1   5      739.88      727.14     12.36 o 
  -2   1   5     1110.44     1078.73     12.83 o 
  -1   1   5     3021.09     3052.42     30.92 o 
   0   1   5     1861.83     1882.17     20.73 o 
   1   1   5     3348.08     3434.35     29.92 o 
   2   1   5      650.58      621.68      8.49 o 
   3   1   5       10.35       11.59      2.97 o 
   4   1   5       48.35       45.95      4.26 o 
   5   1   5      179.89      177.32      6.72 o 
   6   1   5       17.58       20.10      5.33 o 
   7   1   5       72.69       58.65      7.01 o 
  -7   2   5      134.92      136.69      8.94 o 
  -6   2   5      458.44      472.61     12.71 o 
  -5   2   5     3744.45     3668.26     48.12 o 
  -4   2   5     2793.39     2764.76     42.42 o 
  -3   2   5     3291.65     3248.44     41.20 o 
  -2   2   5      296.45      265.03      6.61 o 
  -1   2   5      766.72      923.74     10.78 o 
   0   2   5     2958.27     3256.59     34.64 o 
   1   2   5     2207.61     2302.71     20.71 o 
   2   2   5     2711.53     2783.00     27.45 o 
   3   2   5     2298.81     2259.80     26.44 o 
   4   2   5     1036.65      984.87     14.52 o 
   5   2   5      903.20      856.30     14.06 o 
   6   2   5       57.87       58.16      6.56 o 
   7   2   5        8.41        7.05      6.18 o 
  -7   3   5      424.71      473.07     13.92 o 
  -6   3   5        7.49        2.47      5.88 o 
  -5   3   5       38.47       44.12      9.77 o 
  -4   3   5      887.22      884.79     15.35 o 
  -3   3   5      799.17      775.62     13.12 o 
  -2   3   5     2207.58     2123.44     22.96 o 
  -1   3   5     5553.70     5418.12     64.67 o 
   0   3   5     4639.72     4549.52     47.58 o 
   1   3   5     6586.85     6766.24     68.54 o 
   2   3   5     1204.26     1169.57     13.05 o 
   3   3   5       68.28       77.05      4.12 o 
   4   3   5        1.89       10.72      3.61 o 
   5   3   5      243.43      241.61      9.79 o 
   6   3   5      283.65      271.44      9.11 o 
   7   3   5      139.69      130.34      8.05 o 
  -7   4   5       13.10        9.56      6.83 o 
  -6   4   5      147.13      166.21     12.22 o 
  -5   4   5      760.68      754.82     14.60 o 
  -4   4   5     2104.31     2123.61     29.40 o 
  -3   4   5      815.78      814.49     12.46 o 
  -2   4   5      941.08      965.57     21.84 o 
  -1   4   5      152.89      151.58      6.74 o 
   0   4   5      175.21      171.69      3.86 o 
   1   4   5      118.63      118.12      4.18 o 
   2   4   5      164.93      171.59      7.13 o 
   3   4   5     1307.40     1295.43     14.77 o 
   4   4   5       42.29       41.41      4.49 o 
   5   4   5      295.33      278.25      8.47 o 
   6   4   5        4.48        3.51      6.12 o 
   7   4   5        0.38       -0.95      9.36 o 
  -7   5   5      155.78      159.34     11.73 o 
  -6   5   5        0.51        0.48      5.50 o 
  -5   5   5      176.55      191.24      9.08 o 
  -4   5   5        0.55        1.05      4.08 o 
  -3   5   5      172.73      175.31      7.49 o 
  -2   5   5        0.23        1.39      4.57 o 
  -1   5   5       25.05       29.29      3.20 o 
   0   5   5        2.26        1.77      2.76 o 
   1   5   5        5.21        3.33      2.60 o 
   2   5   5      125.70      135.59      4.67 o 
   3   5   5        0.42        5.60      3.30 o 
   4   5   5       62.30       55.64      5.47 o 
   5   5   5        0.27        2.61      5.43 o 
   6   5   5       94.15       86.07      8.60 o 
   7   5   5        0.07        7.86      8.49 o 
  -7   6   5      181.62      207.69     27.07 o 
  -6   6   5      407.36      377.41     14.57 o 
  -5   6   5      730.96      747.04     28.93 o 
  -4   6   5      682.35      671.14     16.31 o 
  -3   6   5      896.27      907.22     14.54 o 
  -2   6   5      408.00      399.67     11.01 o 
  -1   6   5       39.57       43.19      3.52 o 
   0   6   5       62.97       67.26      3.94 o 
   1   6   5      955.62      972.86     13.18 o 
   2   6   5      576.90      610.67      9.99 o 
   3   6   5      388.61      378.72     10.33 o 
   4   6   5      457.00      415.05     13.55 o 
   5   6   5      119.59      137.64      8.03 o 
   6   6   5       19.81       21.82     11.50 o 
   7   6   5       10.16        7.86     11.00 o 
  -7   7   5      203.75      220.35     13.53 o 
  -6   7   5      185.11      181.50     11.26 o 
  -5   7   5       10.98       16.54      6.65 o 
  -4   7   5      131.32      145.79      8.80 o 
  -3   7   5     1600.54     1522.79     21.29 o 
  -2   7   5     1432.87     1407.44     35.81 o 
  -1   7   5     4906.75     4726.19     71.63 o 
   0   7   5     3133.11     3050.38     48.87 o 
   1   7   5     1362.26     1386.61     17.47 o 
   2   7   5     1477.10     1478.85     18.84 o 
   3   7   5       95.32      109.33      5.27 o 
   4   7   5        0.56       -5.30      4.75 o 
   5   7   5       27.38       28.23      8.74 o 
   6   7   5      131.22      125.68     11.20 o 
   7   7   5      120.26      102.64     12.10 o 
  -7   8   5      238.42      226.34     13.27 o 
  -6   8   5      402.53      406.33     15.98 o 
  -5   8   5      618.45      617.17     17.32 o 
  -4   8   5     1227.61     1184.53     34.26 o 
  -3   8   5      911.13      896.52     21.90 o 
  -2   8   5      469.49      470.59     12.53 o 
  -1   8   5       34.68       36.13      5.31 o 
   0   8   5       18.71       14.42      5.07 o 
   1   8   5      557.86      544.36     11.06 o 
   2   8   5     1509.28     1499.77     19.27 o 
   3   8   5      945.09      933.30     16.20 o 
   4   8   5      941.37      909.81     15.05 o 
   5   8   5      217.99      199.40     11.05 o 
   6   8   5       75.10       85.66     10.72 o 
  -6   9   5      142.19      162.75     10.96 o 
  -5   9   5       12.69        1.77      7.35 o 
  -4   9   5       68.32       54.23      5.79 o 
  -3   9   5      329.72      328.94      8.83 o 
  -2   9   5      365.74      341.38     11.16 o 
  -1   9   5     1308.80     1236.88     23.35 o 
   0   9   5      850.02      851.21     17.93 o 
   1   9   5       21.32       24.76      4.51 o 
   2   9   5      165.60      188.93      7.49 o 
   3   9   5       65.51       47.97      8.92 o 
   4   9   5       43.98       42.51      6.15 o 
   5   9   5       39.74       44.36      8.74 o 
   6   9   5       60.94       61.70      9.79 o 
  -6  10   5       16.57        3.92      9.04 o 
  -5  10   5       14.60        8.39     10.86 o 
  -4  10   5        1.05       -6.20      6.89 o 
  -3  10   5        1.53       -2.28      4.63 o 
  -2  10   5      107.22      117.11      7.77 o 
  -1  10   5      120.84      134.47      7.93 o 
   0  10   5        6.88        9.81      4.50 o 
   1  10   5      101.72      105.51      8.39 o 
   2  10   5       71.28       73.62     14.81 o 
   3  10   5      181.01      168.73      9.61 o 
   4  10   5       43.42       30.50      6.88 o 
   5  10   5        0.59       -8.69      7.52 o 
   6  10   5        4.60       13.70      9.41 o 
  -5  11   5       18.72       17.07      8.30 o 
  -4  11   5       44.70       51.05      6.56 o 
  -3  11   5      776.03      756.37     14.90 o 
  -2  11   5     1223.68     1180.94     23.88 o 
  -1  11   5      684.99      631.54     28.08 o 
   0  11   5      505.92      512.25     11.92 o 
   1  11   5      460.35      490.66     15.42 o 
   2  11   5      125.90      138.02      7.34 o 
   3  11   5      220.01      220.91      9.06 o 
   4  11   5       17.18       18.74      6.12 o 
   5  11   5        0.81        1.38      7.39 o 
  -5  12   5      203.59      236.56     12.87 o 
  -4  12   5       76.06       94.54      7.09 o 
  -3  12   5       37.22       42.61      5.91 o 
  -2  12   5       77.40       87.79     10.16 o 
  -1  12   5      112.61      132.78      7.30 o 
   0  12   5       91.40       85.22      6.85 o 
   1  12   5      326.84      328.78     10.27 o 
   2  12   5      472.85      436.73     11.59 o 
   3  12   5      816.58      827.85     16.81 o 
   4  12   5      336.60      355.06     15.29 o 
   5  12   5       78.75      106.54     14.91 o 
  -4  13   5       34.20       44.52      6.85 o 
  -3  13   5      342.96      335.86     10.59 o 
  -2  13   5     1190.20     1185.24     24.97 o 
  -1  13   5      450.05      417.28     11.80 o 
   0  13   5      522.36      511.19     20.00 o 
   1  13   5      151.63      193.03      8.36 o 
   2  13   5        1.99       -2.48      8.14 o 
   3  13   5        3.53        0.24      7.28 o 
   4  13   5       14.41       -5.55      8.04 o 
  -4  14   5      105.42      114.14      8.03 o 
  -3  14   5        2.65       -4.32      5.50 o 
  -2  14   5      100.09      106.84      9.33 o 
  -1  14   5        1.97       -6.50      6.04 o 
   0  14   5        6.15        5.19      6.42 o 
   1  14   5        0.97        3.46      7.01 o 
   2  14   5       11.04       10.93      7.52 o 
   3  14   5       42.39       44.12      9.25 o 
  -3  15   5      159.77      154.34     11.73 o 
  -2  15   5       13.21       14.85      7.10 o 
  -1  15   5       74.87       84.04     14.61 o 
   0  15   5        0.56       -2.61      6.72 o 
   1  15   5        2.64        4.23      7.88 o 
   2  15   5       43.32       35.55      8.68 o 
   3  15   5       44.86       43.83      9.29 o 
  -1  16   5       33.12       26.38      7.61 o 
   0  16   5        3.56       -3.22      7.85 o 
   1  16   5       26.75       14.90     12.87 o 
  -7   0   6     1191.33     1190.07     28.03 o 
  -6   0   6     1418.60     1406.53     29.35 o 
  -5   0   6      796.69      787.17     19.14 o 
  -4   0   6       38.65       41.50      8.09 o 
  -3   0   6      242.16      242.74      9.45 o 
  -2   0   6      983.62     1017.95     16.76 o 
  -1   0   6     2075.55     2030.08     32.49 o 
   0   0   6     1907.17     1844.07     46.55 o 
   1   0   6     2254.91     2240.26     29.07 o 
   2   0   6     2784.61     2767.43     44.28 o 
   3   0   6     1296.45     1289.30     24.20 o 
   4   0   6       15.60       21.53      6.02 o 
   5   0   6      112.82      112.90      8.60 o 
   6   0   6       32.10       17.74      8.47 o 
   7   0   6       89.70      109.60     11.31 o 
  -7   1   6        1.42        9.34      8.26 o 
  -6   1   6      135.31      137.56     11.07 o 
  -5   1   6       15.14       20.68      5.58 o 
  -4   1   6     1653.88     1599.80     23.80 o 
  -3   1   6     2621.72     2615.61     34.42 o 
  -2   1   6     1479.27     1440.54     20.66 o 
  -1   1   6     2880.61     3050.07     28.42 o 
   0   1   6       11.06        4.34      2.02 o 
   1   1   6      115.39      110.26      3.24 o 
   2   1   6      486.47      481.46     10.24 o 
   3   1   6      402.34      416.34     16.99 o 
   4   1   6      908.78      874.84     13.79 o 
   5   1   6      432.93      401.28      9.91 o 
   6   1   6      245.34      235.41      8.56 o 
   7   1   6       94.84       81.20      7.82 o 
  -7   2   6       56.37       61.06     11.93 o 
  -6   2   6      246.16      252.11     10.35 o 
  -5   2   6       32.81       24.63      5.65 o 
  -4   2   6       36.71       35.66      5.01 o 
  -3   2   6       70.17       67.46      4.85 o 
  -2   2   6       88.98      100.42      3.95 o 
  -1   2   6      447.06      444.24      6.71 o 
   0   2   6      244.71      256.15      6.73 o 
   1   2   6     1253.18     1323.73     14.36 o 
   2   2   6      562.74      587.36      8.25 o 
   3   2   6      411.35      416.54      8.43 o 
   4   2   6       50.98       59.37      4.83 o 
   5   2   6       26.52       23.26      4.84 o 
   6   2   6       16.66       10.25      6.99 o 
   7   2   6       20.66       18.26      7.49 o 
  -7   3   6        9.75        2.09      9.00 o 
  -6   3   6       61.12       57.33      7.14 o 
  -5   3   6      145.54      155.84      7.73 o 
  -4   3   6      115.41      111.11      7.02 o 
  -3   3   6       26.17       25.43      3.50 o 
  -2   3   6      210.67      197.65      5.38 o 
  -1   3   6      385.99      377.69      9.61 o 
   0   3   6      275.14      307.98      7.42 o 
   1   3   6      132.52      143.44      4.93 o 
   2   3   6       14.62       18.48      3.70 o 
   3   3   6      797.60      806.83     14.75 o 
   4   3   6       10.26        1.21      5.96 o 
   5   3   6      280.47      247.11     10.11 o 
   6   3   6       14.16        9.35      6.75 o 
   7   3   6        6.55       15.37      7.58 o 
  -7   4   6      784.38      789.21     22.13 o 
  -6   4   6      270.36      297.03     11.14 o 
  -5   4   6      660.98      638.62     13.86 o 
  -4   4   6        0.78        7.04      6.34 o 
  -3   4   6      529.00      526.78     10.42 o 
  -2   4   6     1190.46     1167.30     21.78 o 
  -1   4   6     1886.56     1874.88     38.98 o 
   0   4   6     2750.48     2774.00     35.81 o 
   1   4   6     1754.29     1673.31     20.38 o 
   2   4   6      965.70      961.02     17.91 o 
   3   4   6      714.74      728.80     14.12 o 
   4   4   6      232.49      236.03      9.11 o 
   5   4   6       11.40       10.71      5.95 o 
   6   4   6        6.47       -2.31      6.86 o 
   7   4   6       11.88        4.93      8.05 o 
  -7   5   6       29.12       25.12     15.75 o 
  -6   5   6      244.18      228.07     24.19 o 
  -5   5   6     1024.05     1008.11     22.85 o 
  -4   5   6     1437.93     1491.08     28.50 o 
  -3   5   6     3658.43     3653.57     44.41 o 
  -2   5   6     2648.76     2620.88     42.43 o 
  -1   5   6     1203.10     1178.90     17.53 o 
   0   5   6       41.96       37.37      4.16 o 
   1   5   6      210.60      210.52      6.27 o 
   2   5   6      362.99      367.82      7.92 o 
   3   5   6     1721.31     1671.02     25.05 o 
   4   5   6      764.81      740.03     15.11 o 
   5   5   6      792.98      746.59     16.03 o 
   6   5   6      433.97      392.89     17.24 o 
  -6   6   6      274.44      300.63     14.39 o 
  -5   6   6       49.70       63.43     14.00 o 
  -4   6   6        1.07        2.39      6.38 o 
  -3   6   6      276.10      271.82      8.44 o 
  -2   6   6      492.34      471.07     12.56 o 
  -1   6   6      486.38      476.49     12.09 o 
   0   6   6     3097.37     3015.85     38.94 o 
   1   6   6     3088.86     2972.75     33.80 o 
   2   6   6     1384.91     1356.26     17.85 o 
   3   6   6      781.41      787.16     18.82 o 
   4   6   6       10.21       15.42      5.71 o 
   5   6   6       38.60       43.79      6.96 o 
   6   6   6        6.43      -11.03      7.35 o 
  -6   7   6        0.16        3.54     14.92 o 
  -5   7   6       52.56       62.08      8.33 o 
  -4   7   6      260.83      270.38     31.20 o 
  -3   7   6      715.95      710.22     23.22 o 
  -2   7   6      322.71      326.06     10.84 o 
  -1   7   6       14.87       15.36      4.86 o 
   0   7   6      215.60      216.91      8.89 o 
   1   7   6      236.29      231.66      7.82 o 
   2   7   6        1.02        0.15      3.67 o 
   3   7   6        1.29        7.87      4.16 o 
   4   7   6        0.81       -4.42      5.59 o 
   5   7   6        1.70       -7.63      6.34 o 
   6   7   6       15.32        1.66      7.26 o 
  -6   8   6       35.53       28.21      9.24 o 
  -5   8   6       17.58       17.50      7.67 o 
  -4   8   6        0.81        3.05      5.05 o 
  -3   8   6      218.74      205.33      7.55 o 
  -2   8   6      536.99      530.81     13.99 o 
  -1   8   6     2423.29     2322.13     38.79 o 
   0   8   6      271.78      264.95     10.90 o 
   1   8   6      579.86      585.69     23.31 o 
   2   8   6       14.66       19.06      5.03 o 
   3   8   6      127.84      143.17      7.37 o 
   4   8   6       71.70       66.08      6.86 o 
   5   8   6       71.56       71.27      7.81 o 
   6   8   6       32.79       17.15      9.25 o 
  -6   9   6      248.38      231.15     23.77 o 
  -5   9   6      650.17      610.28     27.84 o 
  -4   9   6      652.53      653.63     19.22 o 
  -3   9   6      763.01      734.90     13.78 o 
  -2   9   6      269.58      247.88     10.49 o 
  -1   9   6      202.46      195.71      9.39 o 
   0   9   6      148.60      148.84      8.17 o 
   1   9   6       15.04        8.65      6.15 o 
   2   9   6      228.76      215.81      8.80 o 
   3   9   6      383.40      376.68     10.92 o 
   4   9   6      670.64      660.32     18.77 o 
   5   9   6      302.14      294.48     13.83 o 
  -5  10   6      122.84      113.20     10.50 o 
  -4  10   6      162.55      183.27     17.29 o 
  -3  10   6        0.79       -4.28      4.84 o 
  -2  10   6      118.85      103.31      8.12 o 
  -1  10   6      896.50      883.20     19.60 o 
   0  10   6     1189.66     1146.54     23.20 o 
   1  10   6     1337.37     1340.82     21.54 o 
   2  10   6      598.92      657.92     14.07 o 
   3  10   6      154.78      175.78     12.11 o 
   4  10   6       34.66       54.55      9.27 o 
   5  10   6       13.80        0.74      8.04 o 
  -5  11   6      218.06      200.15     24.00 o 
  -4  11   6      344.43      351.69     10.89 o 
  -3  11   6      444.99      447.86     16.35 o 
  -2  11   6      310.92      291.11     15.64 o 
  -1  11   6       22.18       30.05      7.19 o 
   0  11   6       15.67       39.33      9.34 o 
   1  11   6       30.07       21.15      5.58 o 
   2  11   6        5.56        6.84      5.93 o 
   3  11   6       26.97       26.35      6.75 o 
   4  11   6       46.99       58.25     10.03 o 
   5  11   6       54.25       79.17     10.95 o 
  -4  12   6       56.71       45.98      6.97 o 
  -3  12   6        0.39       -3.45      5.47 o 
  -2  12   6      137.79      125.14      9.28 o 
  -1  12   6        9.13        9.93      8.24 o 
   0  12   6        4.37       -3.73      7.97 o 
   1  12   6        8.86        8.03      5.90 o 
   2  12   6      108.61      101.45      7.75 o 
   3  12   6        0.22       -2.07      6.12 o 
   4  12   6        1.08        7.80      8.93 o 
  -4  13   6       19.78       18.05      6.63 o 
  -3  13   6       12.85        3.48      6.04 o 
  -2  13   6       13.08       18.63      7.33 o 
  -1  13   6        6.49        7.39      7.24 o 
   0  13   6        4.12       -4.21      8.73 o 
   1  13   6        8.98       13.87      8.04 o 
   2  13   6       18.22       18.82      6.53 o 
   3  13   6       14.91       14.09      7.00 o 
  -3  14   6      124.04      104.91      7.96 o 
  -2  14   6       81.56       70.34      9.40 o 
  -1  14   6      108.19      102.13      9.61 o 
   0  14   6      294.25      289.94     13.32 o 
   1  14   6      181.56      193.28      9.27 o 
   2  14   6      173.99      213.73     13.96 o 
  -1  15   6       55.02       56.16      9.73 o 
   0  15   6       22.27       23.06      8.88 o 
   1  15   6        4.21       26.02      9.77 o 
  -6   1   7      528.14      517.26     12.91 o 
  -5   1   7      803.44      801.95     21.77 o 
  -4   1   7      605.93      624.56     19.50 o 
  -3   1   7      470.57      456.64     10.38 o 
  -2   1   7        0.49        3.37      3.21 o 
  -1   1   7       10.80       10.70      2.49 o 
   0   1   7      847.58      831.06     11.83 o 
   1   1   7     1607.24     1656.13     17.92 o 
   2   1   7     1428.82     1457.66     22.28 o 
   3   1   7     1487.22     1547.86     34.63 o 
   4   1   7      268.09      281.04     10.20 o 
   5   1   7       82.92       79.48      7.90 o 
   6   1   7        1.62        8.99      7.68 o 
  -6   2   7       46.22       47.01      8.98 o 
  -5   2   7      205.37      237.41      9.59 o 
  -4   2   7      938.33      945.80     16.97 o 
  -3   2   7     2289.02     2355.29     40.02 o 
  -2   2   7     3446.16     3510.98     42.32 o 
  -1   2   7     2164.88     2124.75     34.82 o 
   0   2   7     1402.41     1385.02     17.21 o 
   1   2   7      229.16      223.92      6.18 o 
   2   2   7       10.62       11.34      5.24 o 
   3   2   7        1.43       -0.53      4.75 o 
   4   2   7      157.03      163.55     10.66 o 
   5   2   7      277.81      273.65     12.74 o 
   6   2   7      238.17      218.02     10.43 o 
  -6   3   7     1270.53     1276.52     28.62 o 
  -5   3   7     1318.25     1344.89     28.17 o 
  -4   3   7      829.36      876.44     20.47 o 
  -3   3   7      234.87      255.59      8.26 o 
  -2   3   7       28.32       35.70      4.61 o 
  -1   3   7       91.39       95.23      6.35 o 
   0   3   7      805.48      784.92     13.30 o 
   1   3   7     1423.38     1392.47     17.93 o 
   2   3   7     2073.42     2132.41     30.33 o 
   3   3   7     1714.84     1706.51     25.94 o 
   4   3   7      636.04      643.52     17.76 o 
   5   3   7       22.86       31.63      6.89 o 
   6   3   7        3.25        1.17      6.86 o 
  -6   4   7       12.64       14.54      9.24 o 
  -5   4   7        9.29        6.46      7.47 o 
  -4   4   7       18.39       13.24      9.35 o 
  -3   4   7      157.91      163.02      6.63 o 
  -2   4   7     1199.90     1154.70     16.38 o 
  -1   4   7      648.85      608.27     11.58 o 
   0   4   7      273.50      275.83     14.65 o 
   1   4   7       12.82       11.57      3.44 o 
   2   4   7      775.50      759.32     14.54 o 
   3   4   7       28.19       22.37      5.45 o 
   4   4   7       82.90       82.53      7.05 o 
   5   4   7       46.43       42.67      6.90 o 
   6   4   7       21.19       15.93      7.49 o 
  -6   5   7       42.62       24.60      9.48 o 
  -5   5   7        3.00        4.35      7.91 o 
  -4   5   7       47.52       42.85      7.66 o 
  -3   5   7      460.23      464.06     10.84 o 
  -2   5   7      112.35      117.71     11.52 o 
  -1   5   7        2.36        1.31      3.89 o 
   0   5   7      188.82      194.24      7.05 o 
   1   5   7      815.68      836.48     12.83 o 
   2   5   7       12.72       24.56      4.85 o 
   3   5   7       58.88       69.83      7.81 o 
   4   5   7       51.77       47.51      6.47 o 
   5   5   7       24.79       21.40      6.63 o 
   6   5   7        7.38       12.48      7.49 o 
  -6   6   7        9.99       -0.16      9.19 o 
  -5   6   7       71.90       79.63      9.31 o 
  -4   6   7      448.47      429.95     14.87 o 
  -3   6   7      464.91      448.84     10.57 o 
  -2   6   7       17.58       26.16     10.79 o 
  -1   6   7      274.43      261.30     10.03 o 
   0   6   7       22.08       30.67      6.90 o 
   1   6   7       38.05       47.32      4.47 o 
   2   6   7       58.11       69.84      4.93 o 
   3   6   7        6.21        2.98      6.08 o 
   4   6   7       86.17       88.10      7.59 o 
   5   6   7      145.76      144.33      9.41 o 
   6   6   7       77.35       85.70      8.72 o 
  -6   7   7      381.76      402.00     21.89 o 
  -5   7   7      645.17      669.86     19.20 o 
  -4   7   7      298.19      310.69     13.50 o 
  -3   7   7      405.16      417.62     10.78 o 
  -2   7   7        9.74       14.41      5.82 o 
  -1   7   7      294.32      280.64     10.73 o 
   0   7   7      212.81      225.91     10.22 o 
   1   7   7     1555.13     1494.80     22.83 o 
   2   7   7      637.28      647.01     13.39 o 
   3   7   7      473.91      481.24     16.66 o 
   4   7   7      194.52      208.14     12.02 o 
   5   7   7       38.30       38.92      7.75 o 
  -5   8   7       36.12       30.79      9.50 o 
  -4   8   7      243.00      239.14      9.08 o 
  -3   8   7      506.17      513.65     11.77 o 
  -2   8   7     1138.43     1081.65     22.49 o 
  -1   8   7     1725.50     1636.76     44.80 o 
   0   8   7      544.77      564.78     15.09 o 
   1   8   7       83.43       94.88      6.41 o 
   2   8   7        9.02        6.86      5.39 o 
   3   8   7      152.01      134.76      9.81 o 
   4   8   7      105.11      103.68      9.91 o 
   5   8   7      143.42      169.97     10.37 o 
  -5   9   7      286.47      300.41     14.55 o 
  -4   9   7       47.36       41.04      6.49 o 
  -3   9   7        3.87       14.37      5.86 o 
  -2   9   7      108.10       97.44      8.01 o 
  -1   9   7      130.48      106.97      8.24 o 
   0   9   7       49.16       40.39      7.15 o 
   1   9   7      197.51      181.80      7.89 o 
   2   9   7      115.65      117.15      7.37 o 
   3   9   7      211.22      233.64     11.97 o 
   4   9   7      187.02      162.55     11.98 o 
   5   9   7       59.13       81.79     16.57 o 
  -4  10   7        3.73        1.53      6.05 o 
  -3  10   7        0.27        1.98      5.67 o 
  -2  10   7      191.22      179.98      9.95 o 
  -1  10   7      276.45      246.70     11.46 o 
   0  10   7      234.65      226.73     13.55 o 
   1  10   7       33.76       32.04      6.98 o 
   2  10   7        5.22        2.95      6.11 o 
   3  10   7       15.19        9.73      8.17 o 
   4  10   7        0.21        6.92      8.85 o 
  -4  11   7       72.28       72.17      7.48 o 
  -3  11   7       59.05       64.82      9.05 o 
  -2  11   7       19.98       16.71      7.42 o 
  -1  11   7       40.70       36.93     10.45 o 
   0  11   7      450.06      455.55     19.66 o 
   1  11   7       96.41      117.04      8.69 o 
   2  11   7      185.16      192.37      9.20 o 
   3  11   7       62.24       75.68     10.92 o 
   4  11   7       48.83       73.23     10.42 o 
  -3  12   7      463.41      440.09     12.31 o 
  -2  12   7      615.87      612.84     17.70 o 
  -1  12   7      406.83      422.00     15.10 o 
   0  12   7      479.11      522.99     16.17 o 
   1  12   7      289.68      320.17     12.28 o 
   2  12   7       18.96       37.15      7.39 o 
   3  12   7       63.63       54.75      7.81 o 
  -2  13   7        6.81       15.32      8.37 o 
  -1  13   7       61.45       32.69     10.53 o 
   0  13   7      330.22      315.23     30.37 o 
   1  13   7      124.37      125.43      8.53 o 
   2  13   7      166.04      164.72      9.72 o 
  -1  14   7       48.98       41.62      8.94 o 
   0  14   7       73.88       76.21     10.21 o 
  -6   0   8      723.70      700.32     21.01 o 
  -5   0   8     1376.35     1388.48     29.76 o 
  -4   0   8     2030.19     2104.05     75.03 o 
  -3   0   8      764.84      798.28     18.64 o 
  -2   0   8      126.33      148.16     11.93 o 
  -1   0   8        6.07        5.17      7.66 o 
   0   0   8        2.26       10.39     10.63 o 
   1   0   8      128.42      128.43     12.86 o 
   2   0   8      319.22      288.50     17.31 o 
   3   0   8      715.42      735.03     27.53 o 
   4   0   8     1249.87     1247.70     38.79 o 
   5   0   8      696.24      702.84     28.69 o 
  -6   1   8      216.93      218.02     11.44 o 
  -5   1   8        4.28        1.99      8.93 o 
  -4   1   8       62.85       76.40      7.41 o 
  -3   1   8       18.16       23.86      5.65 o 
  -2   1   8     1430.19     1478.48     18.44 o 
  -1   1   8     1789.35     1792.93     25.29 o 
   0   1   8     1904.62     1904.83     20.78 o 
   1   1   8      636.15      679.52     13.58 o 
   2   1   8      132.85      138.83     12.41 o 
   3   1   8      300.00      291.32     13.38 o 
   4   1   8      104.37      105.39      9.83 o 
   5   1   8       17.57       27.39      9.40 o 
  -6   2   8       10.82        8.72      8.11 o 
  -5   2   8      169.90      156.11     11.31 o 
  -4   2   8      446.28      399.28     14.10 o 
  -3   2   8      168.48      152.41      9.24 o 
  -2   2   8       46.66       50.52      4.80 o 
  -1   2   8       35.40       37.85      4.85 o 
   0   2   8        1.22       -2.16      3.45 o 
   1   2   8        0.76        4.37      6.73 o 
   2   2   8        7.75        9.35      5.42 o 
   3   2   8       11.43       11.89      7.03 o 
   4   2   8      142.49      145.40     13.13 o 
   5   2   8       65.95       80.67      8.18 o 
  -6   3   8        1.41        0.14      9.50 o 
  -5   3   8       34.06       23.33      9.22 o 
  -4   3   8       14.56       13.38      7.43 o 
  -3   3   8      177.51      183.57      7.61 o 
  -2   3   8      223.11      229.05      7.79 o 
  -1   3   8      252.51      257.20      7.99 o 
   0   3   8       94.61       97.53      5.03 o 
   1   3   8      127.27      148.03      6.97 o 
   2   3   8      350.21      353.80     10.69 o 
   3   3   8        5.69        3.92      5.84 o 
   4   3   8      151.45      133.41      8.55 o 
   5   3   8       67.83       69.83      8.45 o 
  -5   4   8      850.80      886.63     23.30 o 
  -4   4   8      725.20      752.71     40.09 o 
  -3   4   8      768.39      800.61     17.76 o 
  -2   4   8      338.87      344.60      9.47 o 
  -1   4   8       58.56       59.33      5.30 o 
   0   4   8        4.27        6.97      4.28 o 
   1   4   8        6.13        9.99      4.05 o 
   2   4   8      324.37      349.83     12.65 o 
   3   4   8      450.38      485.65     12.72 o 
   4   4   8      364.04      406.40     12.72 o 
   5   4   8      333.07      318.11     12.57 o 
  -5   5   8       98.55      108.31     11.89 o 
  -4   5   8       26.34       27.94      8.03 o 
  -3   5   8      390.67      439.20     11.47 o 
  -2   5   8      725.47      705.15     11.87 o 
  -1   5   8     2084.08     1973.87     34.15 o 
   0   5   8     1730.79     1684.33     24.64 o 
   1   5   8     1563.53     1560.81     20.55 o 
   2   5   8      130.71      137.83      7.53 o 
   3   5   8       35.68       38.98      6.51 o 
   4   5   8        7.70        2.63      6.93 o 
   5   5   8       25.93       23.21      8.50 o 
  -5   6   8      664.15      680.20     20.90 o 
  -4   6   8     1020.98     1025.01     23.84 o 
  -3   6   8      753.43      734.33     14.41 o 
  -2   6   8      610.16      583.64     15.65 o 
  -1   6   8       35.29       37.47      6.53 o 
   0   6   8       68.11       71.02     14.76 o 
   1   6   8        5.54        7.69      5.07 o 
   2   6   8      289.95      289.66     20.34 o 
   3   6   8      288.25      294.21     11.49 o 
   4   6   8      202.97      222.97     10.24 o 
   5   6   8      196.27      194.42     10.85 o 
  -5   7   8        0.47       -5.58      8.63 o 
  -4   7   8        0.25      -10.43      7.39 o 
  -3   7   8        3.70        3.98      5.47 o 
  -2   7   8       29.93       23.60      7.85 o 
  -1   7   8       77.47       62.35      7.11 o 
   0   7   8      127.71      124.51      8.22 o 
   1   7   8      131.29      121.62      7.19 o 
   2   7   8       40.33       37.13      9.78 o 
   3   7   8        0.76       11.81      8.46 o 
   4   7   8        0.20        1.40      6.82 o 
  -4   8   8       37.70       44.74      6.87 o 
  -3   8   8      300.32      282.30     10.19 o 
  -2   8   8       63.14       65.59      8.54 o 
  -1   8   8      518.89      501.26     35.78 o 
   0   8   8       33.44       28.75      7.07 o 
   1   8   8        0.36       -4.45      5.69 o 
   2   8   8       21.34       20.59     11.14 o 
   3   8   8       18.17        1.09      7.84 o 
   4   8   8        8.76        6.29      9.78 o 
  -4   9   8       61.64       66.49      7.85 o 
  -3   9   8      150.75      159.22     12.26 o 
  -2   9   8      370.98      355.82     13.47 o 
  -1   9   8      366.16      352.23     21.15 o 
   0   9   8      240.33      229.39     11.05 o 
   1   9   8      251.10      275.12     10.38 o 
   2   9   8      298.14      308.77     25.51 o 
   3   9   8       95.14      123.01     10.56 o 
   4   9   8        1.68       15.78     15.02 o 
  -3  10   8      594.68      579.60     13.74 o 
  -2  10   8      260.11      267.26     22.07 o 
  -1  10   8       80.14       99.39      9.09 o 
   0  10   8       86.48       76.55      8.63 o 
   1  10   8      389.70      375.20     11.66 o 
   2  10   8      339.67      333.51     14.68 o 
   3  10   8      324.05      357.95     15.29 o 
  -3  11   8       67.83       58.09      7.41 o 
  -2  11   8       83.09       89.19      9.82 o 
  -1  11   8      135.26      145.34     10.40 o 
   0  11   8      100.19      123.32     19.50 o 
   1  11   8       97.05      104.05      8.08 o 
   2  11   8       60.15       66.21     10.58 o 
  -1  12   8       38.42       34.17     10.30 o 
   0  12   8       15.27        1.61      8.08 o 
   1  12   8       36.76       26.86      7.13 o 
  -5   1   9      183.40      207.38     13.99 o 
  -4   1   9      580.17      561.38     18.65 o 
  -3   1   9      627.53      642.94     20.86 o 
  -2   1   9      787.19      808.36     19.73 o 
  -1   1   9      302.79      287.94     14.53 o 
   0   1   9       50.29       59.60      8.20 o 
   1   1   9       14.06        7.53      9.16 o 
   2   1   9        1.45       -2.17      7.52 o 
   3   1   9       10.51       14.54      8.30 o 
   4   1   9        2.18        0.61      8.53 o 
  -5   2   9      291.82      301.42     16.36 o 
  -4   2   9       99.26       89.01      8.85 o 
  -3   2   9        0.99        3.95      6.20 o 
  -2   2   9       14.03       27.66      6.95 o 
  -1   2   9      267.14      296.97      9.75 o 
   0   2   9      817.90      791.72     45.03 o 
   1   2   9      998.06      997.61     24.36 o 
   2   2   9     1056.27     1119.07     25.58 o 
   3   2   9      425.56      451.81     16.22 o 
   4   2   9        5.98        0.44      9.55 o 
  -5   3   9      479.90      509.77     15.30 o 
  -4   3   9     1107.88     1105.36     26.72 o 
  -3   3   9     1615.90     1677.47     26.80 o 
  -2   3   9     1316.34     1327.11     18.14 o 
  -1   3   9      450.13      466.61     10.22 o 
   0   3   9       95.02       95.58      5.63 o 
   1   3   9        9.86        6.87      5.82 o 
   2   3   9       10.53       19.38      6.89 o 
   3   3   9       53.08       42.92      9.62 o 
   4   3   9      116.40      131.25     11.30 o 
  -4   4   9       56.27       56.57      9.93 o 
  -3   4   9       31.91       37.58      6.10 o 
  -2   4   9       17.30       11.64      5.76 o 
  -1   4   9      205.23      195.01     14.30 o 
   0   4   9      822.34      782.66     13.35 o 
   1   4   9      365.16      364.35     11.58 o 
   2   4   9      362.22      383.97     12.12 o 
   3   4   9       57.00       70.86      8.05 o 
   4   4   9       23.86       17.07      7.35 o 
  -4   5   9       25.31       13.97      9.12 o 
  -3   5   9        4.86        7.26      5.76 o 
  -2   5   9       10.70       15.70      5.92 o 
  -1   5   9       94.28       98.51      9.80 o 
   0   5   9       15.86       12.21      5.52 o 
   1   5   9       56.43       60.01      8.04 o 
   2   5   9       39.61       45.16     10.07 o 
   3   5   9       12.10       11.30      6.81 o 
   4   5   9       28.35       26.12      8.09 o 
  -4   6   9        0.88        7.18      8.63 o 
  -3   6   9       21.01        1.95      6.17 o 
  -2   6   9      294.70      295.10      9.11 o 
  -1   6   9       63.09       63.23     19.92 o 
   0   6   9      233.48      239.61      9.49 o 
   1   6   9      254.23      250.40     12.09 o 
   2   6   9      239.73      286.60     13.37 o 
   3   6   9      151.12      168.22     11.95 o 
   4   6   9       53.46       66.53      9.92 o 
  -3   7   9      829.65      848.81     16.82 o 
  -2   7   9      587.49      578.66     11.59 o 
  -1   7   9      860.10      862.65     29.98 o 
   0   7   9       31.94       43.54      6.56 o 
   1   7   9        6.00        1.68      7.91 o 
   2   7   9       68.05       81.53      9.47 o 
   3   7   9      174.12      187.62     19.87 o 
  -3   8   9        4.71        0.85      8.06 o 
  -2   8   9      287.71      263.25     12.82 o 
  -1   8   9      201.55      201.61     10.59 o 
   0   8   9      599.92      561.54     19.26 o 
   1   8   9      499.94      498.41     16.85 o 
   2   8   9      188.16      194.76     12.03 o 
   3   8   9       60.81       62.62     10.02 o 
  -2   9   9       75.00       62.39      9.41 o 
  -1   9   9      239.17      231.62     15.25 o 
   0   9   9        7.05        5.42      6.42 o 
   1   9   9       10.35       16.54      6.94 o 
   2   9   9       14.69       18.22      9.07 o 
  -1  10   9       17.88       21.24      7.97 o 
   0  10   9       20.37       12.01      6.68 o 
   1  10   9        8.27       12.08      7.17 o 
  -3   0  10      918.02      971.38     34.36 o 
  -2   0  10     1202.08     1226.45     37.29 o 
  -1   0  10     1560.73     1391.17     40.98 o 
   0   0  10      602.93      576.19     25.05 o 
   1   0  10      450.52      450.82     24.42 o 
   2   0  10       46.31       89.76     15.75 o 
   3   0  10        0.47      -17.83     11.89 o 
  -3   1  10       90.41       87.82     10.42 o 
  -2   1  10        6.69        7.39      7.62 o 
  -1   1  10       20.25       40.97      9.02 o 
   0   1  10       93.13      110.70     16.79 o 
   1   1  10      538.22      536.00     20.83 o 
   2   1  10      275.18      284.92     14.53 o 
   3   1  10      256.81      267.92     14.58 o 
  -3   2  10       68.10       76.73     10.15 o 
  -2   2  10      113.32      106.43     10.06 o 
  -1   2  10      126.09      116.35      8.79 o 
   0   2  10        2.91        2.59      8.05 o 
   1   2  10       11.69       -3.83      8.18 o 
   2   2  10        0.50        3.13      9.89 o 
   3   2  10        0.07       10.50     10.27 o 
  -3   3  10       21.56       21.64      8.89 o 
  -2   3  10        0.08       -9.72      7.99 o 
  -1   3  10       12.84        8.96      9.26 o 
   0   3  10      182.23      178.93     11.16 o 
   1   3  10        1.90        6.93     15.56 o 
   2   3  10      107.90      111.48     11.79 o 
   3   3  10       30.78       42.67      9.77 o 
  -3   4  10      450.68      472.01     21.65 o 
  -2   4  10      781.98      845.08     21.34 o 
  -1   4  10      503.68      501.46     21.90 o 
   0   4  10      878.96      781.89     30.25 o 
   1   4  10      185.54      173.72     11.87 o 
   2   4  10       31.04       41.29     10.31 o 
  -2   5  10        5.40        6.16      6.67 o 
  -1   5  10       19.47       24.40      7.95 o 
   0   5  10      177.24      188.61     11.36 o 
   1   5  10      184.10      208.82     12.44 o 
   2   5  10      382.19      441.50     25.03 o 
  -2   6  10      592.58      605.44     14.52 o 
  -1   6  10      219.43      239.74     12.01 o 
   0   6  10      368.75      367.73     15.45 o 
   1   6  10       13.26       28.06      9.98 o 
   2   6  10        0.59        4.80     10.14 o 
  -1   7  10        5.58       20.09      8.14 o 
   0   7  10        0.61       -1.57      7.94 o 
   1   7  10       53.93       46.56     27.42 o 
                                                 
